# Supplementary material for: 5-ethyl-2’-deoxyuridine fragilizes Klebsiella pneumoniae outer wall and facilitates intracellular killing by phagocytic cells
Source: PLoS One. 2022 Oct 31;17(10):e0269093. doi: 10.1371/journal.pone.0269093 (PMC9621411; doi:10.1371/journal.pone.0269093)
Supplement: S1 Data — (ZIP) [file pone.0269093.s001.zip]

Archive with 168 entries (144 files):
- Primary/
- Primary/.DS_Store
- __MACOSX/Primary/._.DS_Store
- Primary/Experimental/
- Primary/Experimental/Figure 1/
- Primary/Experimental/Figure 2/
- Primary/Experimental/Figure 3/
- Primary/Experimental/Figure 4/
- Primary/Experimental/Figure 5/
- Primary/Experimental/Figure 6/
- Primary/Experimental/Figure 7/
- Primary/Experimental/Figure 8/
- Primary/Experimental/Figure 9/
- Primary/Experimental/Figure 10/
- Primary/Experimental/.DS_Store
- __MACOSX/Primary/Experimental/._.DS_Store
- Primary/Experimental/Figure 1/Figure 1BC images.pdf
- __MACOSX/Primary/Experimental/Figure 1/._Figure 1BC images.pdf
- Primary/Experimental/Figure 1/Figure 1D.xlsx
- __MACOSX/Primary/Experimental/Figure 1/._Figure 1D.xlsx
- Primary/Experimental/Figure 2/Figure 2 image.pdf
- __MACOSX/Primary/Experimental/Figure 2/._Figure 2 image.pdf
- Primary/Experimental/Figure 3/Figure 3A/
- __MACOSX/Primary/Experimental/Figure 3/._Figure 3A
- Primary/Experimental/Figure 3/Figure 3B/
- __MACOSX/Primary/Experimental/Figure 3/._Figure 3B
- Primary/Experimental/Figure 3/Figure 3C/
- __MACOSX/Primary/Experimental/Figure 3/._Figure 3C
- Primary/Experimental/Figure 3/.DS_Store
- __MACOSX/Primary/Experimental/Figure 3/._.DS_Store
- Primary/Experimental/Figure 4/AUC ajusted new scale.eps
- __MACOSX/Primary/Experimental/Figure 4/._AUC ajusted new scale.eps
- Primary/Experimental/Figure 4/AUC ajusted new.eps
- __MACOSX/Primary/Experimental/Figure 4/._AUC ajusted new.eps
- Primary/Experimental/Figure 4/Cumul concentration survival AUC.pzfx
- __MACOSX/Primary/Experimental/Figure 4/._Cumul concentration survival AUC.pzfx
- Primary/Experimental/Figure 4/K2 conc survival cumul.eps
- __MACOSX/Primary/Experimental/Figure 4/._K2 conc survival cumul.eps
- Primary/Experimental/Figure 5/Fig5A-Bilan Kil1+compose╠ü.pzfx
- __MACOSX/Primary/Experimental/Figure 5/._Fig5A-Bilan Kil1+compose╠ü.pzfx
- Primary/Experimental/Figure 5/Fig5B-Bilan Kil2+compose╠ü.pzfx
- __MACOSX/Primary/Experimental/Figure 5/._Fig5B-Bilan Kil2+compose╠ü.pzfx
- Primary/Experimental/Figure 5/K2 on kil1 histogram.eps
- __MACOSX/Primary/Experimental/Figure 5/._K2 on kil1 histogram.eps
- Primary/Experimental/Figure 5/K2 on kil2 histogram.eps
- __MACOSX/Primary/Experimental/Figure 5/._K2 on kil2 histogram.eps
- Primary/Experimental/Figure 5/Kil1 new+old area.pzfx
- __MACOSX/Primary/Experimental/Figure 5/._Kil1 new+old area.pzfx
- Primary/Experimental/Figure 5/Kil2 new+old area.pzfx
- __MACOSX/Primary/Experimental/Figure 5/._Kil2 new+old area.pzfx
- Primary/Experimental/Figure 6/AUC ajusted new only fig6.eps
- __MACOSX/Primary/Experimental/Figure 6/._AUC ajusted new only fig6.eps
- Primary/Experimental/Figure 6/Phg1a K2 steps new+old micro.pzfx
- __MACOSX/Primary/Experimental/Figure 6/._Phg1a K2 steps new+old micro.pzfx
- Primary/Experimental/Figure 6/Survival new only.eps
- __MACOSX/Primary/Experimental/Figure 6/._Survival new only.eps
- Primary/Experimental/Figure 7/Cumul Kamutants K2.pzfx
- __MACOSX/Primary/Experimental/Figure 7/._Cumul Kamutants K2.pzfx
- Primary/Experimental/Figure 7/Cumul Phg1a Ka mutants.pzfx
- Primary/Experimental/Figure 7/Cumul survival mutant k2.pzfx
- __MACOSX/Primary/Experimental/Figure 7/._Cumul survival mutant k2.pzfx
- Primary/Experimental/Figure 7/Cumul survival.pzfx
- __MACOSX/Primary/Experimental/Figure 7/._Cumul survival.pzfx
- Primary/Experimental/Figure 7/surv cumul waaQk2.eps
- Primary/Experimental/Figure 7/Surv cumul wbbmk2.eps
- Primary/Experimental/Figure 7/waaQ.eps
- __MACOSX/Primary/Experimental/Figure 7/._waaQ.eps
- Primary/Experimental/Figure 7/wbbM.eps
- Primary/Experimental/Figure 8/Wt Cumul OD600 polB K2.eps
- __MACOSX/Primary/Experimental/Figure 8/._Wt Cumul OD600 polB K2.eps
- Primary/Experimental/Figure 8/Cumul OD600 K2 PolB.pzfx
- __MACOSX/Primary/Experimental/Figure 8/._Cumul OD600 K2 PolB.pzfx
- Primary/Experimental/Figure 8/.DS_Store
- __MACOSX/Primary/Experimental/Figure 8/._.DS_Store
- Primary/Experimental/Figure 8/WT vs mutants sans K2 with all concentration.eps
- __MACOSX/Primary/Experimental/Figure 8/._WT vs mutants sans K2 with all concentration.eps
- Primary/Experimental/Figure 9/C_D Klebsiella strains/
- __MACOSX/Primary/Experimental/Figure 9/._C_D Klebsiella strains
- Primary/Experimental/Figure 9/B Analogues/
- __MACOSX/Primary/Experimental/Figure 9/._B Analogues
- Primary/Experimental/Figure 9/A Kp WT + mutants/
- __MACOSX/Primary/Experimental/Figure 9/._A Kp WT + mutants
- Primary/Experimental/Figure 9/.DS_Store
- __MACOSX/Primary/Experimental/Figure 9/._.DS_Store
- Primary/Experimental/Figure 10/Figure 10 image.pdf
- __MACOSX/Primary/Experimental/Figure 10/._Figure 10 image.pdf
- Primary/Experimental/Figure 3/Figure 3A/.DS_Store
- __MACOSX/Primary/Experimental/Figure 3/Figure 3A/._.DS_Store
- Primary/Experimental/Figure 3/Figure 3A/Images/
- Primary/Experimental/Figure 3/Figure 3A/fig3a.psd
- __MACOSX/Primary/Experimental/Figure 3/Figure 3A/._fig3a.psd
- Primary/Experimental/Figure 3/Figure 3B/.DS_Store
- __MACOSX/Primary/Experimental/Figure 3/Figure 3B/._.DS_Store
- Primary/Experimental/Figure 3/Figure 3B/Phg1a DMSO_K2 cumul.pzfx
- __MACOSX/Primary/Experimental/Figure 3/Figure 3B/._Phg1a DMSO_K2 cumul.pzfx
- Primary/Experimental/Figure 3/Figure 3C/Phg1a+ALLK new+old area K2 set allk STAT.pzfx
- __MACOSX/Primary/Experimental/Figure 3/Figure 3C/._Phg1a+ALLK new+old area K2 set allk STAT.pzfx
- Primary/Experimental/Figure 9/C_D Klebsiella strains/24.10.19 NPN bact K2.xlsx
- Primary/Experimental/Figure 9/C_D Klebsiella strains/Cumul N=8 100prcent.xlsx
- Primary/Experimental/Figure 9/C_D Klebsiella strains/Cumul N=8NPN BactDiffK2.pzfx
- Primary/Experimental/Figure 9/C_D Klebsiella strains/Cumul N=6NPN BactDiffK2.pzfx
- Primary/Experimental/Figure 9/C_D Klebsiella strains/291119 NPN bact K2/
- Primary/Experimental/Figure 9/C_D Klebsiella strains/121219 bact K2 diff/
- Primary/Experimental/Figure 9/C_D Klebsiella strains/Cumul N=6 100prcent.xlsx
- Primary/Experimental/Figure 9/C_D Klebsiella strains/Kp strains 100% corrected.eps
- Primary/Experimental/Figure 9/C_D Klebsiella strains/221019 NPN diff Bact K2 on.xlsx
- Primary/Experimental/Figure 9/C_D Klebsiella strains/291119 NPN diff Bact K2 on.xlsx
- Primary/Experimental/Figure 9/C_D Klebsiella strains/261119 NPN diff Bact K2 on.xlsx
- Primary/Experimental/Figure 9/C_D Klebsiella strains/051219 NPN diff Bact K2 on.xlsx
- Primary/Experimental/Figure 9/C_D Klebsiella strains/no kp strain 100% corr.eps
- Primary/Experimental/Figure 9/C_D Klebsiella strains/071119 NPN diff Bact K2 on.xlsx
- Primary/Experimental/Figure 9/C_D Klebsiella strains/31.10.19 NPN bact K2.xlsx
- Primary/Experimental/Figure 9/B Analogues/.DS_Store
- __MACOSX/Primary/Experimental/Figure 9/B Analogues/._.DS_Store
- Primary/Experimental/Figure 9/B Analogues/Analogues/
- Primary/Experimental/Figure 9/A Kp WT + mutants/Copy of NPN N=5.eps
- __MACOSX/Primary/Experimental/Figure 9/A Kp WT + mutants/._Copy of NPN N=5.eps
- Primary/Experimental/Figure 9/A Kp WT + mutants/Cumul NPN assays.xlsx
- __MACOSX/Primary/Experimental/Figure 9/A Kp WT + mutants/._Cumul NPN assays.xlsx
- Primary/Experimental/Figure 9/A Kp WT + mutants/Cumul NPN N=5.pzfx
- __MACOSX/Primary/Experimental/Figure 9/A Kp WT + mutants/._Cumul NPN N=5.pzfx
- Primary/Experimental/Figure 9/A Kp WT + mutants/28052019 NPN assay.xlsx
- Primary/Experimental/Figure 9/A Kp WT + mutants/120619 NPN assay.xlsx
- __MACOSX/Primary/Experimental/Figure 9/A Kp WT + mutants/._120619 NPN assay.xlsx
- Primary/Experimental/Figure 9/A Kp WT + mutants/130619NPN.xlsx
- Primary/Experimental/Figure 9/A Kp WT + mutants/230519 TEST NPN.xlsx
- Primary/Experimental/Figure 9/A Kp WT + mutants/15052019 NPN.xlsx
- Primary/Experimental/Figure 3/Figure 3A/Images/Image8.png
- __MACOSX/Primary/Experimental/Figure 3/Figure 3A/Images/._Image8.png
- Primary/Experimental/Figure 3/Figure 3A/Images/image1b.png
- __MACOSX/Primary/Experimental/Figure 3/Figure 3A/Images/._image1b.png
- Primary/Experimental/Figure 3/Figure 3A/Images/Image7.png
- __MACOSX/Primary/Experimental/Figure 3/Figure 3A/Images/._Image7.png
- Primary/Experimental/Figure 3/Figure 3A/Images/Image6.png
- __MACOSX/Primary/Experimental/Figure 3/Figure 3A/Images/._Image6.png
- Primary/Experimental/Figure 3/Figure 3A/Images/Image4.png
- __MACOSX/Primary/Experimental/Figure 3/Figure 3A/Images/._Image4.png
- Primary/Experimental/Figure 3/Figure 3A/Images/Image5.png
- __MACOSX/Primary/Experimental/Figure 3/Figure 3A/Images/._Image5.png
- Primary/Experimental/Figure 3/Figure 3A/Images/Image1.png
- __MACOSX/Primary/Experimental/Figure 3/Figure 3A/Images/._Image1.png
- Primary/Experimental/Figure 3/Figure 3A/Images/Image2.png
- __MACOSX/Primary/Experimental/Figure 3/Figure 3A/Images/._Image2.png
- Primary/Experimental/Figure 3/Figure 3A/Images/Image3.png
- __MACOSX/Primary/Experimental/Figure 3/Figure 3A/Images/._Image3.png
- Primary/Experimental/Figure 9/C_D Klebsiella strains/291119 NPN bact K2/FLUO_DO 11-29-19-105504 11-29-19-110121.txt
- Primary/Experimental/Figure 9/C_D Klebsiella strains/291119 NPN bact K2/a verifier variability en minutes.xlsx
- Primary/Experimental/Figure 9/C_D Klebsiella strains/291119 NPN bact K2/FLUO_DO 11-29-19-105504 11-29-19-110946.txt
- Primary/Experimental/Figure 9/C_D Klebsiella strains/291119 NPN bact K2/FLUO_DO 11-29-19-105504 11-29-19-110210.txt
- Primary/Experimental/Figure 9/C_D Klebsiella strains/291119 NPN bact K2/FLUO_DO 11-29-19-105504 11-29-19-111035.txt
- Primary/Experimental/Figure 9/C_D Klebsiella strains/121219 bact K2 diff/2nd essai/
- Primary/Experimental/Figure 9/C_D Klebsiella strains/121219 bact K2 diff/1rst essai/
- Primary/Experimental/Figure 9/B Analogues/Analogues/Cumul NPN N=6.xlsx
- Primary/Experimental/Figure 9/B Analogues/Analogues/101219 NPN analogues.xlsx
- __MACOSX/Primary/Experimental/Figure 9/B Analogues/Analogues/._101219 NPN analogues.xlsx
- Primary/Experimental/Figure 9/B Analogues/Analogues/Figure 9b cumul n=6.eps
- __MACOSX/Primary/Experimental/Figure 9/B Analogues/Analogues/._Figure 9b cumul n=6.eps
- Primary/Experimental/Figure 9/B Analogues/Analogues/Cumul NPN analogues N=6.pzfx
- Primary/Experimental/Figure 9/B Analogues/Analogues/121119NPN.xlsx
- Primary/Experimental/Figure 9/B Analogues/Analogues/011019NPN.xlsx
- Primary/Experimental/Figure 9/B Analogues/Analogues/191119 NPN analogues.xlsx
- Primary/Experimental/Figure 9/B Analogues/Analogues/281119 NPN analogues.xlsx
- Primary/Experimental/Figure 9/B Analogues/Analogues/141119 NPN analogues.xlsx
- Primary/Experimental/Figure 9/C_D Klebsiella strains/121219 bact K2 diff/2nd essai/FLUO_DO 12-12-19-101930 12-12-19-104003.txt
- Primary/Experimental/Figure 9/C_D Klebsiella strains/121219 bact K2 diff/2nd essai/FLUO_DO 12-12-19-101930 12-12-19-104052.txt
- Primary/Experimental/Figure 9/C_D Klebsiella strains/121219 bact K2 diff/1rst essai/FLUO_DO 12-12-19-101930 12-12-19-102634.txt
- Primary/Experimental/Figure 9/C_D Klebsiella strains/121219 bact K2 diff/1rst essai/test.xlsx
- Primary/Experimental/Figure 9/C_D Klebsiella strains/121219 bact K2 diff/1rst essai/FLUO_DO 12-12-19-101930 12-12-19-102545.txt
