# Supplementary material for: 5-ethyl-2’-deoxyuridine fragilizes Klebsiella pneumoniae outer wall and facilitates intracellular killing by phagocytic cells
Source: PLoS One. 2022 Oct 31;17(10):e0269093. doi: 10.1371/journal.pone.0269093 (PMC9621411; doi:10.1371/journal.pone.0269093)
Supplement: S1 Data — (ZIP) [file pone.0269093.s001.zip › Primary/Experimental/Figure 1/Figure 1D.xlsx]

## Sheet: Score DMSO
SCORES	2017-06-02	2017-06-09	2017-06-30	2017-07-14	2017-07-21	22.09.2017!	2017-10-25	2017-11-15	2017-12-01	2017-12-08	Mean	Mediane		K	score mean	K	score mediane
K1				3	2	1	1	0.5	2	2.5	1.71429	1.5		K1	1.58333	K1	1.5
K2	1	1	1	2	2	2	0.5	1.5	2	3.5	1.65	1.5		K2	1.44444	K2	1.5
K3				2	2	3.5	1	1	1.5	2.5	1.92857	1.75		K3	1.83333	K3	1.75
DMSO	0.5	0.5	0.5	0.5	1.5	0.5	0.5	0.5	0.5	1.5	0.7	0.5		DMSO	0.611111	DMSO	0.5
	j4-5	j10	j5	j6-7	j6-7	j7-j10	J6	J6	j5	j10
Methode
Quand Dmso à 0, 0.5			median:	moyenne des 2 de valeur du milieu quand nombre pair
nbre de puit
	K1	K2	K3											DMSO
2017-06-02		1												0.5
2017-06-09		1												0.5
2017-06-30		1												0.5
2017-07-14	3	2	2											0.5
2017-07-21	2	2	2											1.5
22.09.2017!	1	2	3.5											0.5
2017-10-25	1	0.5	1											0.5
2017-11-15	0.5	1.5	1											0.5
2017-12-01	2	2	1.5											0.5
2017-12-08	2.5	3.5	2.5											1.5

## Sheet: Score DMSO rectifié
SCORES	2017-06-02	2017-06-09	2017-06-30	2017-07-14	2017-07-21	22.09.2017!	2017-10-25	2017-11-15	2017-12-01	2017-12-08	Mean	Mediane								SCORES	sem
K1				2.5	0.5	0.5	0.5	0	1.5	1	0.928571	0.5								K1	0.316765
K2	0.5	0.5	0.5	1.5	0.5	1.5	0	1	1.5	2	0.95	0.75								K2	0.203443
K3				1.5	0.5	3	0.5	0.5	1	1	1.14286	1								K3	0.340068
DMSO	0	0	0	0	0	0	0	0	0	0	0	0								DMSO	0
										j10

## Sheet: Data for stat
SCORES	DMSO	K1	K2	K3
2017-07-14	0	2.5	1.5	1.5
2017-07-21	0	0.5	0.5	0.5
22.09.2017!	0	0.5	1.5	3
2017-10-25	0	0.5	0	0.5
2017-11-15	0	0	1	0.5
2017-12-01	0	1.5	1.5	1
2017-12-08	0	1	2	1
2017-06-02	0		0.5
2017-06-09	0		0.5
2017-06-30	0		0.5
	Analyzed by One-way ANOVA with post-hoc Tukey HSD Test Calculator						(A: DMSO, B: K1, C: K2, D: K3
	https://astatsa.com/OneWay_Anova_with_TukeyHSD/_get_data/
	treatments	Tukey HSD	Tukey HSD	Tukey HSD	treatments
	pair	Q statistic	p-value	inferfence	pair
	A vs B	4.0801	0.0343131	* p<0.05	A vs B
	A vs C	4.5998	0.0142288	* p<0.05	A vs C
	A vs D	5.0217	0.0066986	** p<0.01	A vs D
