# Supplementary material for: 5-ethyl-2’-deoxyuridine fragilizes Klebsiella pneumoniae outer wall and facilitates intracellular killing by phagocytic cells
Source: PLoS One. 2022 Oct 31;17(10):e0269093. doi: 10.1371/journal.pone.0269093 (PMC9621411; doi:10.1371/journal.pone.0269093)
Supplement: S1 Data — (ZIP) [file pone.0269093.s001.zip › Primary/Experimental/Figure 9/C_D Klebsiella strains/24.10.19 NPN bact K2.xlsx]

## Sheet: 241019 NPN Flu
Time	Hepes KaDMSO	Hepes Kp21 DMSO	Hepes Kp52145DMSO	Hepes B.subtilis DMSO	HM.luteus DMSO	Hepes Ecoli DMSO	Hepes Pt531 DMSO	Hepes	HEPES+NPN	HNPN KaDMSO	HNPN Kp21 DMSO	HNPN Kp52145DMSO	HNPN B.subtilis DMSO	HNPN M.luteus DMSO	HNPN Ecoli DMSO	HNPN Pt531 DMSO	HNPN KaK2	HNPN Kp21 K2	HNPN Kp52145K2	HNPN B.subtilis K2	HNPN M.luteus K2	HNPN Ecoli K2	HNPN Pt531 K2	Temperature(¡C)
00:00:00	245721	219965	248517	235811	232949	218051	302800	166572	6838634	7249892	5041049	9282898	8377618	6724104	9915683	9209873	7973974	5669698	7761690	8353432	6462725	9727441	5154825	24.5
00:00:30	239316	222319	254176	219158	229484	215702	302853	172856	6832985	7806808	5001198	9394088	8390101	6726183	9886684	9622697	7925621	5590112	7818764	8447114	6473130	9775399	5187769	24.5
00:01:01	236278	218625	244147	226549	239152	224501	304488	171436	6812631	8045766	5034240	9384541	8396020	6702265	9851777	9794493	7949740	5596139	7732824	8442543	6383700	9859571	5179222	24.5
00:01:33	236274	221001	242883	229849	227804	238115	288441	172224	6849762	7814126	5063278	9357498	8429024	6697358	9796467	9883629	7965979	5628186	7739371	8476519	6416254	9815103	5115883	24.5
00:02:04	227994	215356	242597	230580	231412	237719	312168	180587	6859756	7324858	5005830	9382506	8428727	6702588	9854545	10006675	7964824	5644449	7761809	8510753	6389412	9849400	5120102	24.5
00:02:35	234816	211394	238821	229132	233082	250421	308235	176472	6887372	7220022	5014476	9308089	8545555	6685710	9996621	9863603	7934614	5639788	7828890	8457200	6383139	9902366	5124488	24.5
00:03:06	241700	213172	239958	231997	234294	241937	314103	171628	6884762	7331246	5032642	9327745	8492753	6753009	9982683	9887275	8024369	5675852	7836496	8563435	6433564	9936362	5108288	24.5
00:03:37	239617	224141	236645	233592	225850	218072	295880	174890	6916344	7465008	5029365	9401678	8542133	6717354	9975969	9857553	8105864	5696650	7792264	8565087	6444921	9929679	5126864	24.5
00:04:08	230372	212206	256136	234452	238116	222095	296818	171366	6953174	7344656	5058274	9368628	8587428	6754104	9940908	9888787	8020313	5682594	7840664	8567301	6436486	9996485	5109754	24.5
00:04:39	240325	216761	248689	230159	231452	219028	300664	168123	6933794	7366219	5110520	9381662	8600790	6840452	10102486	9841587	8006643	5716414	7851022	8586060	6471986	10052433	5072502	24.5
00:05:10	233943	212938	234060	232269	238717	212204	300264	176755	6947249	7480797	5061226	9433057	8582414	6785777	10112898	9869451	8078313	5698940	7880144	8592227	6441312	10054893	5075552	24.5
																HNPN Ka	HNPN Kp21	HNPN Kp52145	HNPN B.subtilis	HNPN M.luteus	HNPN Ecoli	HNPN Pt531

## Sheet: Correction OD600nm
	HNPN KaDMSO	HNPN Kp21 DMSO	HNPN Kp52145DMSO	HNPN B.subtilis DMSO	HNPN M.luteus DMSO	HNPN Ecoli DMSO	HNPN Pt531 DMSO	HNPN KaK2	HNPN Kp21 K2	HNPN Kp52145K2	HNPN B.subtilis K2	HNPN M.luteus K2	HNPN Ecoli K2	HNPN Pt531 K2
	7249892	5041049	9282898	8377618	6724104	9915683	9209873	7973974	5669698	7761690	8353432	6462725	9727441	5154825
	HNPN KaDMSO	HNPN Kp21 DMSO	HNPN Kp52145DMSO	HNPN B.subtilis DMSO	HNPN M.luteus DMSO	HNPN Ecoli DMSO	HNPN Pt531 DMSO	HNPN KaK2	HNPN Kp21 K2	HNPN Kp52145K2	HNPN B.subtilis K2	HNPN M.luteus K2	HNPN Ecoli K2	HNPN Pt531 K2
	0.237	0.2741	0.229	0.1505	0.1297	0.2258	0.219	0.2298	0.2459	0.1672	0.1472	0.1566	0.2093	0.2116
	HNPN Ka	HNPN Kp21	HNPN Kp52145	HNPN B.subtilis	HNPN M.luteus	HNPN Ecoli	HNPN Pt531
corrected	3.05903e+07	1.83913e+07	4.05367e+07	5.56652e+07	5.18435e+07	4.39136e+07	4.20542e+07	3.46996e+07	2.30569e+07	4.64216e+07	5.67489e+07	4.1269e+07	4.64761e+07	2.43612e+07

## Sheet: OD600
Temperature(¡C)	Hepes KaDMSO	Hepes Kp21 DMSO	Hepes Kp52145DMSO	Hepes B.subtilis DMSO	HM.luteus DMSO	Hepes Ecoli DMSO	Hepes Pt531 DMSO	Hepes	HEPES+NPN	HNPN KaDMSO	HNPN Kp21 DMSO	HNPN Kp52145DMSO	HNPN B.subtilis DMSO	HNPN M.luteus DMSO	HNPN Ecoli DMSO	HNPN Pt531 DMSO	HNPN KaK2	HNPN Kp21 K2	HNPN Kp52145K2	HNPN B.subtilis K2	HNPN M.luteus K2	HNPN Ecoli K2	HNPN Pt531 K2
24.5	0.2204	0.2681	0.2088	0.1294	0.1165	0.2202	0.202	0.0404	0.0613	0.237	0.2741	0.229	0.1505	0.1297	0.2258	0.219	0.2298	0.2459	0.1672	0.1472	0.1566	0.2093	0.2116
										HNPN Ka	HNPN Kp21	HNPN Kp52145	HNPN B.subtilis	HNPN M.luteus	HNPN Ecoli	HNPN Pt531
