# Supplementary material for: 5-ethyl-2’-deoxyuridine fragilizes Klebsiella pneumoniae outer wall and facilitates intracellular killing by phagocytic cells
Source: PLoS One. 2022 Oct 31;17(10):e0269093. doi: 10.1371/journal.pone.0269093 (PMC9621411; doi:10.1371/journal.pone.0269093)
Supplement: S1 Data — (ZIP) [file pone.0269093.s001.zip › Primary/Experimental/Figure 9/C_D Klebsiella strains/Cumul N=6 100prcent.xlsx]

## Sheet: Cumul N=6 (100%) corrected
HNPN KaDMSO	HNPN KaK2	HNPN Kp21 DMSO	HNPN Kp21 K2	HNPNKp52145DMSO	HNPNKp52145K2	HNPN B.subtilis DMSO	HNPN B.subtilis K2	HNPN M.luteus DMSO	HNPN M.luteus K2	HNPN Ecoli DMSO	HNPN Ecoli K2	HNPN Pt531 DMSO	HNPN Pt531 K2
30590262	34699626	18391277	23056926	40536672	46421591	55665236	56748859	51843516	41268997	43913565	46476068	42054215	24361177
33014441	51268564	7345058	16946577	38668426	54147434	53922533	35993936	30573443	20272570	44934778	45136736	37194755	31787180
25323548	35939565	11103645	13320677	27174403	41048192	38999390	35940115	17210100	34063695	35857188	37630693	32446014	36570305
42047507	53953001	22409353	19652541	29231755	74910265	41747743	45210387	41073078	43473810	40815365	42659419	32715101	32008603
6.0476e+07	6.39606e+07	3.62844e+07	4.17807e+07	6.02595e+07	5.36172e+07	4.66808e+07	4.77512e+07	5.68447e+07	8.21647e+07	5.48813e+07	5.72638e+07	5.36019e+07	4.31082e+07
6.72795e+07	8.80338e+07	3.07628e+07	4.26164e+07	5.64774e+07	7.19141e+07	5.93921e+07	5.97932e+07	4.34173e+07	4.98161e+07	5.83879e+07	6.30031e+07	5.88894e+07	4.39152e+07
HNPN KaDMSO	HNPN KaK2	HNPN Kp21 DMSO	HNPN Kp21 K2	HNPNKp52145DMSO	HNPNKp52145K2	HNPN B.subtilis DMSO	HNPN B.subtilis K2	HNPN M.luteus DMSO	HNPN M.luteus K2	HNPN Ecoli DMSO	HNPN Ecoli K2	HNPN Pt531 DMSO	HNPN Pt531 K2
100	113.434	100	125.369	100	114.518	100	101.947	100	79.603	100	105.835	100	57.928
100	155.291	100	230.721	100	140.03	100	66.7512	100	66.3078	100	100.449	100	85.4615
100	141.922	100	119.967	100	151.055	100	92.1556	100	197.929	100	104.946	100	112.711
100	128.314	100	87.6979	100	256.263	100	108.294	100	105.845	100	104.518	100	97.8405
100	105.762	100	115.148	100	88.9772	100	102.293	100	144.542	100	104.341	100	80.423
100	130.848	100	138.532	100	127.333	100	100.675	100	114.738	100	107.904	100	74.5724

## Sheet: brut (100%)
HNPN+KaDMSO	HNPN+KaK2	HNPN+Kp21DMSO	HNPN+Kp21K2	HNPN+Kp52145DMSO	HNPN+Kp52145K2	HNPN+B.subDMSO	HNPN+B.subK2	HNPN+M.luteusDMSO	HNPN+M.luteusK2	HNPN+EcoliDMSO	HNPN+EcoliK2	HNPN+PT531DMSO	HNPN+PT531K2
7169100	7477886	5683012	5638314	8363205	8749519	8675181	8870278	8087289	8420877	7714104	7708557	5816745	5588702
5374751	6141974	3115039	3916354	7957962	8208751	6470704	5971394	3916458	3936933	8191610	8061421	6970297	6649878
7249892	7973974	5041049	5669698	9282898	7761690	8377618	8353432	6724104	6462725	9915683	9727441	9209873	5154825
4482268	5286710	2863630	3404765	5214768	6764742	5054321	4054045	2765663	3041888	7318452	7164884	6301016	6238894
10770782	10950062	9172692	9584489	12515897	9136373	10372476	10977992	9123574	9950146	12512930	12632390	11781692	10962423
8282105	8451242	5961834	7598498	8381244	10103927	9401767	9178249	7224636	7034028	10965248	10458519	10823872	8831349
HNPN+KaDMSO	HNPN+KaK2	HNPN+Kp21DMSO	HNPN+Kp21K2	HNPN+Kp52145DMSO	HNPN+Kp52145K2	HNPN+B.subDMSO	HNPN+B.subK2	HNPN+M.luteusDMSO	HNPN+M.luteusK2	HNPN+EcoliDMSO	HNPN+EcoliK2	HNPN+PT531DMSO	HNPN+PT531K2
100	104.307	100	99.2135	100	104.619	100	102.249	100	104.125	100	99.9281	100	96.0795
100	114.275	100	125.724	100	103.151	100	92.2835	100	100.523	100	98.4107	100	95.4031
100	109.987	100	112.471	100	83.6128	100	99.7113	100	96.1128	100	98.1016	100	55.9706
100	117.947	100	118.897	100	129.723	100	80.2095	100	109.988	100	97.9016	100	99.0141
100	101.665	100	104.489	100	72.9981	100	105.838	100	109.06	100	100.955	100	93.0463
100	102.042	100	127.452	100	120.554	100	97.6226	100	97.3617	100	95.3788	100	81.5914
