# Supplementary material for: 5-ethyl-2’-deoxyuridine fragilizes Klebsiella pneumoniae outer wall and facilitates intracellular killing by phagocytic cells
Source: PLoS One. 2022 Oct 31;17(10):e0269093. doi: 10.1371/journal.pone.0269093 (PMC9621411; doi:10.1371/journal.pone.0269093)
Supplement: S1 Data — (ZIP) [file pone.0269093.s001.zip › Primary/Experimental/Figure 9/C_D Klebsiella strains/221019 NPN diff Bact K2 on.xlsx]

## Sheet: FLuo 221019
Time	Temperature(¡C)	HEPES	HEPES NPN	H+KaDMSO	H+Kp21DMSO	H+Kp52145DMSO	H+B.subDMSO	H+M.luteusDMSO	H+EcoliDMSO	H+PT531DMSO	HNPN+KaDMSO	HNPN+Kp21DMSO	HNPN+Kp52145DMSO	HNPN+B.subDMSO	HNPN+M.luteusDMSO	HNPN+EcoliDMSO	HNPN+PT531DMSO	HNPN+KaK2	HNPN+Kp21K2	HNPN+Kp52145K2	HNPN+B.subK2	HNPN+M.luteusK2	HNPN+EcoliK2	HNPN+PT531K2
00:00:00	25.5	157625	4473626	211953	196902	216258	186165	191456	701033	257858	5374751	3115039	7957962	6470704	3916458	8191610	6970297	6141974	3916354	8208751	5971394	3936933	8061421	6649878
00:00:30	25.5	162661	4402904	210456	196134	226413	193855	198597	716104	258861	5248379	3080556	7818138	6285192	3821991	8230697	6760809	6186340	3871714	8143104	5945555	3802324	8082928	6996478
00:01:01	25.5	152081	4394370	206114	190298	220191	191746	196141	724540	262058	5277450	3040389	7795147	6164885	3750414	8204433	6767547	6125580	3867901	8113702	5881900	3766462	8034433	7028570
00:01:32	25.5	148896	4445570	208592	185330	222982	184900	199132	727118	257614	5279838	2978688	7745296	6240900	3719325	8273940	6857952	6077746	3902202	8076135	5863462	3716690	8121422	7078642
00:02:03	25.5	144439	4409850	201422	182000	219329	192249	189147	721696	271752	5297478	2900494	7780184	6216332	3671442	8226251	6849964	6057384	3878660	8058573	5882629	3691906	8048613	7188252
00:02:34	25.5	153249	4449824	206756	197663	213284	189539	199644	716981	255504	5320789	2909776	7835204	6224486	3632454	8282394	6824934	6347259	3867561	8121782	5913832	3630757	8109676	7021151
00:03:05	25.5	157494	4474920	216059	183807	214590	184942	192374	720866	260315	5369435	2955034	7891740	6182286	3620744	8331804	6917584	6204062	3904352	8150936	5869386	3593188	8284900	7041946
00:03:36	25.5	151761	4425124	203752	186671	218451	188538	201098	724806	262701	5317448	2889228	7831772	6266418	3665079	8194975	6855948	6051981	3862325	8006968	5878798	3613798	8102501	7070126
00:04:07	25.5	153095	4395398	217180	187138	222253	193132	191268	716936	251356	5286567	2948578	7880780	6309961	3641924	8288298	6856554	5979782	3887403	8102642	5882529	3587427	8083386	7062650
00:04:38	25.5	157639	4461146	203750	180805	217059	194732	192871	730458	258402	5288166	2935322	7885463	6233801	3628224	8286494	6875974	6122792	3843302	8103390	5909885	3593504	8160042	7096395
00:05:09	25.5	148470	4369905	203165	177114	219573	188503	191724	699916	259912	5353578	2963889	7920786	6294049	3586591	8326168	6906454	6127062	3887708	8127390	5932832	3541872	8090116	7110118
																Différence K2-DMSO 0min
																Kp	767223		HNPN+Ka	HNPN+Kp21	HNPN+Kp52145	HNPN+B.sub	HNPN+M.luteus	HNPN+Ecoli	HNPN+PT531
																Kp21	801315
																Kp52145	250789
																										For comparison old data Kp Diff K2
																Différence K2-DMSO 5min
																Kp	773484
																Kp21	923819
																Kp52145	206604
																										Time (h)	Fluo Mean
																										16	564882
																										18	482402
																										20	454019

## Sheet: Correction OD600
	HNPN+KaDMSO	HNPN+Kp21DMSO	HNPN+Kp52145DMSO	HNPN+B.subDMSO	HNPN+M.luteusDMSO	HNPN+EcoliDMSO	HNPN+PT531DMSO	HNPN+KaK2	HNPN+Kp21K2	HNPN+Kp52145K2	HNPN+B.subK2	HNPN+M.luteusK2	HNPN+EcoliK2	HNPN+PT531K2
	5374751	3115039	7957962	6470704	3916458	8191610	6970297	6141974	3916354	8208751	5971394	3936933	8061421	6649878
	HNPN+KaDMSO	HNPN+Kp21DMSO	HNPN+Kp52145DMSO	HNPN+B.subDMSO	HNPN+M.luteusDMSO	HNPN+EcoliDMSO	HNPN+PT531DMSO	HNPN+KaK2	HNPN+Kp21K2	HNPN+Kp52145K2	HNPN+B.subK2	HNPN+M.luteusK2	HNPN+EcoliK2	HNPN+PT531K2
	0.1628	0.4241	0.2058	0.12	0.1281	0.1823	0.1874	0.1198	0.2311	0.1516	0.1659	0.1942	0.1786	0.2092
	HNPN+KaDMSO	HNPN+Kp21DMSO	HNPN+Kp52145DMSO	HNPN+B.subDMSO	HNPN+M.luteusDMSO	HNPN+EcoliDMSO	HNPN+PT531DMSO	HNPN+KaK2	HNPN+Kp21K2	HNPN+Kp52145K2	HNPN+B.subK2	HNPN+M.luteusK2	HNPN+EcoliK2	HNPN+PT531K2
corrected	3.30144e+07	7.34506e+06	3.86684e+07	5.39225e+07	3.05734e+07	4.49348e+07	3.71948e+07	5.12686e+07	1.69466e+07	5.41474e+07	3.59939e+07	2.02726e+07	4.51367e+07	3.17872e+07
											HNPN+Ka	HNPN+Kp21	HNPN+Kp52145	HNPN+B.sub	HNPN+M.luteus	HNPN+Ecoli	HNPN+PT531

## Sheet: Abs 221019
Abs650nm	Temperature(¡C)	HEPES	HEPES NPN	H+KaDMSO	H+Kp21DMSO	H+Kp52145DMSO	H+B.subDMSO	H+M.luteusDMSO	H+EcoliDMSO	H+PT531DMSO	HNPN+KaDMSO	HNPN+Kp21DMSO	HNPN+Kp52145DMSO	HNPN+B.subDMSO	HNPN+M.luteusDMSO	HNPN+EcoliDMSO	HNPN+PT531DMSO	HNPN+KaK2	HNPN+Kp21K2	HNPN+Kp52145K2	HNPN+B.subK2	HNPN+M.luteusK2	HNPN+EcoliK2	HNPN+PT531K2
	25.5	0.0545	0.056	0.1597	0.4368	0.2049	0.1202	0.1411	0.174	0.1858	0.1628	0.4241	0.2058	0.12	0.1281	0.1823	0.1874	0.1198	0.2311	0.1516	0.1659	0.1942	0.1786	0.2092
	DMSO							K2
	HNPN+Ka	HNPN+Kp21	HNPN+Kp52145	HNPN+B.sub	HNPN+M.luteus	HNPN+Ecoli	HNPN+PT531	HNPN+Ka	HNPN+Kp21	HNPN+Kp52145	HNPN+B.sub	HNPN+M.luteus	HNPN+Ecoli	HNPN+PT531
	0.1628	0.4241	0.2058	0.12	0.1281	0.1823	0.1874	0.1198	0.2311	0.1516	0.1659	0.1942	0.1786	0.2092
