# Supplementary material for: 5-ethyl-2’-deoxyuridine fragilizes Klebsiella pneumoniae outer wall and facilitates intracellular killing by phagocytic cells
Source: PLoS One. 2022 Oct 31;17(10):e0269093. doi: 10.1371/journal.pone.0269093 (PMC9621411; doi:10.1371/journal.pone.0269093)
Supplement: S1 Data — (ZIP) [file pone.0269093.s001.zip › Primary/Experimental/Figure 9/C_D Klebsiella strains/291119 NPN diff Bact K2 on.xlsx]

## Sheet: FLuo 291119
Time	HEPES	HEPES NPN	H+KaDMSO	H+Kp21DMSO	H+Kp52145DMSO	H+B.subDMSO	H+M.luteusDMSO	H+EcoliDMSO	H+PT531DMSO	HNPN+KaDMSO	HNPN+Kp21DMSO	HNPN+Kp52145DMSO	HNPN+B.subDMSO	HNPN+M.luteusDMSO	HNPN+EcoliDMSO	HNPN+PT531DMSO	HNPN+KaK2	HNPN+Kp21K2	HNPN+Kp52145K2	HNPN+B.subK2	HNPN+M.luteusK2	HNPN+EcoliK2	HNPN+PT531K2
00:00:00	147433	9240129	181663	372095	274922	208357	186154	199764	278117	8282105	5961834	8381244	9401767	7224636	10965248	10823872	8451242	7598498	10103927	9178249	7034028	10458519	8831349
00:00:30	149312	9205907	189450	371124	272993	198097	187499	219837	292234	8236347	5870888	8392832	9402784	7233966	11112387	10663690	8559352	7551836	10174712	9217253	7156514	10501322	8635922
00:01:01	154719	9319692	179718	356828	268767	196547	192958	203445	278254	8249334	5899257	8360144	9427923	7225476	11060400	10662796	8475330	7486038	10243536	9205503	7098637	10586973	8691888
00:01:32	149516	9305837	182868	351526	272067	193150	181335	211523	285315	8274560	5926538	8440055	9430363	7280436	11171274	10667518	8501838	7461780	10301876	9268696	7184775	10578303	8679710
00:02:03	148084	9276607	182868	360108	276006	202015	187451	208664	284216	8287668	5939540	8326356	9476549	7250822	11139899	10689449	8564518	7484956	10296681	9252183	7070658	10685035	8675903
00:02:34	146540	9417720	180168	355325	269430	202692	176818	208528	327023	8386674	5916226	8340640	9458724	7177646	11122294	10705127	8591420	7528756	10277125	9300582	7155112	10602582	8640403
00:03:05	152116	9284661	181144	352812	279790	196149	184670	204848	286476	8348858	5991740	8304987	9532837	7261186	11165347	10723394	8560755	7472706	10304320	9344794	7082432	10660509	8663577
00:03:36	149280	9409159	179490	340500	266120	200897	189040	200742	273197	8376621	5956048	8353053	9583495	7230888	11185342	10670085	8565899	7591130	10316646	9359014	7083962	10727283	8730921
00:04:07	154595	9376924	172682	361175	275718	197107	189801	198262	283191	8472266	5940594	8341562	9580879	7299750	11151534	10691335	8609225	7615899	10336717	9364577	7091158	10744894	8710078
00:04:38	149245	9287720	177696	340478	281596	209030	188796	203233	289069	8553840	5960633	8268406	9588230	7109678	11253366	10705896	8732945	7590402	10306822	9444879	7050003	10759838	8723010
00:05:09	144771	9409570	180845	334488	271836	203527	179827	203895	285619	8378670	5962766	8431574	9658026	7236852	11359411	10789610	8772930	7571008	10385589	9400911	7074386	10800425	8712920
																		HNPN+Ka	HNPN+Kp21	HNPN+Kp52145	HNPN+B.sub	HNPN+M.luteus	HNPN+Ecoli	HNPN+PT531
																		169137	1636664	1722683	-223518	-190608	-506729	-1992523

## Sheet: FLuo 291119 (2)
Time	HEPES	HEPES NPN	H+KaDMSO	H+Kp21DMSO	H+Kp52145DMSO	H+B.subDMSO	H+M.luteusDMSO	H+EcoliDMSO	H+PT531DMSO	HNPN+KaDMSO	HNPN+Kp21DMSO	HNPN+Kp52145DMSO	HNPN+B.subDMSO	HNPN+M.luteusDMSO	HNPN+EcoliDMSO	HNPN+PT531DMSO	HNPN+KaK2	HNPN+Kp21K2	HNPN+Kp52145K2	HNPN+B.subK2	HNPN+M.luteusK2	HNPN+EcoliK2	HNPN+PT531K2
00:00:00	156260	9252128	178808	192437	281351	206226	182679	196219	312158	8388817	5836095	8277308	9487265	7040122	11215096	10582788	8497105	7521708	10319861	9393742	6802932	10752020	8872920
00:00:30	161901	9200800	186685	192641	293044	198737	183735	202529	293498	8573809	5820004	8275314	9466504	6936012	11218968	10572687	8247908	7515004	10246218	9352368	6773496	10687826	8784022
00:01:01	165042	9252750	173787	189097	290738	192861	185890	197307	297760	8370825	5798244	8261594	9510269	7042311	11252289	10568088	8518266	7512276	10324495	9338243	6662556	10734947	8795663
00:01:32	156194	9260446	179595	186855	281712	199447	185291	202411	284120	8333436	5786322	8245910	9506110	6967466	11322289	10635018	8428757	7514493	10375210	9335691	6652698	10713177	8802986
00:02:03	159883	9232585	176570	187589	294731	210537	181017	210203	297908	8302130	5843232	8228934	9458088	6877250	11247143	10749870	8461482	7514799	10383066	9306784	6651998	10809413	8837304
00:02:34	160050	9287571	176629	188065	298160	199846	182418	203239	280767	8312490	5848312	8276164	9474674	7074747	11230398	10629114	8473267	7574600	10476625	9316192	6683332	10705135	8862364
00:03:05	163016	9259838	181669	185955	289409	200836	183294	204585	293284	8273375	5803481	8240149	9499044	6861357	11309967	10586718	8539439	7528586	10468546	9333406	6654840	10788840	8845931
00:03:36	160751	9230982	173893	188238	285943	204941	172046	207062	281866	8268504	5850293	8369538	9490830	6913833	11348296	10673216	8313542	7538164	10571993	9321145	6510403	10754005	8847951
00:04:07	156563	9266043	181582	194548	292420	202172	176748	213148	284852	8229058	5891924	8281844	9546054	6905485	11258940	10640566	8470027	7586026	10503731	9363197	6603802	10759084	8824265
00:04:38	168160	9257224	182529	197843	291529	207003	184059	202635	298587	8185993	5833298	8272180	9545771	6850904	11273749	10680244	8489604	7597814	10602918	9337330	6488216	10771926	8891916
00:05:09	155679	9246339	186332	195615	286614	207786	183645	208726	298597	8318436	5858054	8364312	9500155	6861046	11289266	10652559	8632990	7598354	10608791	9395729	6481130	10779858	8881740
																		HNPN+Ka	HNPN+Kp21	HNPN+Kp52145	HNPN+B.sub	HNPN+M.luteus	HNPN+Ecoli	HNPN+PT531
																		108288	1685613	2042553	-93523	-237190	-463076	-1709868

## Sheet: Correction OD600
Fluo	HNPN+KaDMSO	HNPN+Kp21DMSO	HNPN+Kp52145DMSO	HNPN+B.subDMSO	HNPN+M.luteusDMSO	HNPN+EcoliDMSO	HNPN+PT531DMSO	HNPN+KaK2	HNPN+Kp21K2	HNPN+Kp52145K2	HNPN+B.subK2	HNPN+M.luteusK2	HNPN+EcoliK2	HNPN+PT531K2
	8282105	5961834	8381244	9401767	7224636	10965248	10823872	8451242	7598498	10103927	9178249	7034028	10458519	8831349
OD600	HNPN+KaDMSO	HNPN+Kp21DMSO	HNPN+Kp52145DMSO	HNPN+B.subDMSO	HNPN+M.luteusDMSO	HNPN+EcoliDMSO	HNPN+PT531DMSO	HNPN+KaK2	HNPN+Kp21K2	HNPN+Kp52145K2	HNPN+B.subK2	HNPN+M.luteusK2	HNPN+EcoliK2	HNPN+PT531K2
	0.1231	0.1938	0.1484	0.1583	0.1664	0.1878	0.1838	0.096	0.1783	0.1405	0.1535	0.1412	0.166	0.2011
	HNPN+KaDMSO	HNPN+Kp21DMSO	HNPN+Kp52145DMSO	HNPN+B.subDMSO	HNPN+M.luteusDMSO	HNPN+EcoliDMSO	HNPN+PT531DMSO	HNPN+KaK2	HNPN+Kp21K2	HNPN+Kp52145K2	HNPN+B.subK2	HNPN+M.luteusK2	HNPN+EcoliK2	HNPN+PT531K2
corrected	6.72795e+07	3.07628e+07	5.64774e+07	5.93921e+07	4.34173e+07	5.83879e+07	5.88894e+07	8.80338e+07	4.26164e+07	7.19141e+07	5.97932e+07	4.98161e+07	6.30031e+07	4.39152e+07
											HNPN+Ka	HNPN+Kp21	HNPN+Kp52145	HNPN+B.sub	HNPN+M.luteus	HNPN+Ecoli	HNPN+PT531
											2.07543e+07	1.18535e+07	1.54367e+07	401068	6.39878e+06	4.61522e+06	-1.49742e+07

## Sheet: Correction OD600 (2)
Fluo	HNPN+KaDMSO	HNPN+Kp21DMSO	HNPN+Kp52145DMSO	HNPN+B.subDMSO	HNPN+M.luteusDMSO	HNPN+EcoliDMSO	HNPN+PT531DMSO	HNPN+KaK2	HNPN+Kp21K2	HNPN+Kp52145K2	HNPN+B.subK2	HNPN+M.luteusK2	HNPN+EcoliK2	HNPN+PT531K2
	8388817	5836095	8277308	9487265	7040122	11215096	10582788	8497105	7521708	10319861	9393742	6802932	10752020	8872920
OD600	HNPN+KaDMSO	HNPN+Kp21DMSO	HNPN+Kp52145DMSO	HNPN+B.subDMSO	HNPN+M.luteusDMSO	HNPN+EcoliDMSO	HNPN+PT531DMSO	HNPN+KaK2	HNPN+Kp21K2	HNPN+Kp52145K2	HNPN+B.subK2	HNPN+M.luteusK2	HNPN+EcoliK2	HNPN+PT531K2
	0.1219	0.1947	0.1501	0.1596	0.1505	0.1904	0.1738	0.0799	0.1724	0.1342	0.1542	0.1542	0.1586	0.1981
	HNPN+KaDMSO	HNPN+Kp21DMSO	HNPN+Kp52145DMSO	HNPN+B.subDMSO	HNPN+M.luteusDMSO	HNPN+EcoliDMSO	HNPN+PT531DMSO	HNPN+KaK2	HNPN+Kp21K2	HNPN+Kp52145K2	HNPN+B.subK2	HNPN+M.luteusK2	HNPN+EcoliK2	HNPN+PT531K2
corrected	6.88172e+07	2.99748e+07	5.51453e+07	5.9444e+07	4.67782e+07	5.89028e+07	6.08906e+07	1.06347e+08	4.36294e+07	7.68991e+07	6.09192e+07	4.41176e+07	6.77933e+07	4.47901e+07
											HNPN+Ka	HNPN+Kp21	HNPN+Kp52145	HNPN+B.sub	HNPN+M.luteus	HNPN+Ecoli	HNPN+PT531
											3.75295e+07	1.36546e+07	2.17538e+07	1.47519e+06	-2.66063e+06	8.8905e+06	-1.61005e+07

## Sheet: 1ere save
Time	Temperature(¡C)	HEPES	HEPES NPN	H+KaDMSO	H+Kp21DMSO	H+Kp52145DMSO	H+B.subDMSO	H+M.luteusDMSO	H+EcoliDMSO	H+PT531DMSO	HNPN+KaDMSO	HNPN+Kp21DMSO	HNPN+Kp52145DMSO	HNPN+B.subDMSO	HNPN+M.luteusDMSO	HNPN+EcoliDMSO	HNPN+PT531DMSO	HNPN+KaK2	HNPN+Kp21K2	HNPN+Kp52145K2	HNPN+B.subK2	HNPN+M.luteusK2	HNPN+EcoliK2	HNPN+PT531K2
00:00:00	22.5	147433	9240129	181663	372095	274922	208357	186154	199764	278117	8282105	5961834	8381244	9401767	7224636	10965248	10823872	8451242	7598498	10103927	9178249	7034028	10458519	8831349
00:00:30	22.5	149312	9205907	189450	371124	272993	198097	187499	219837	292234	8236347	5870888	8392832	9402784	7233966	11112387	10663690	8559352	7551836	10174712	9217253	7156514	10501322	8635922
00:01:01	22.5	154719	9319692	179718	356828	268767	196547	192958	203445	278254	8249334	5899257	8360144	9427923	7225476	11060400	10662796	8475330	7486038	10243536	9205503	7098637	10586973	8691888
00:01:33	22.5	149516	9305837	182868	351526	272067	193150	181335	211523	285315	8274560	5926538	8440055	9430363	7280436	11171274	10667518	8501838	7461780	10301876	9268696	7184775	10578303	8679710
00:02:04	22.5	148084	9276607	182868	360108	276006	202015	187451	208664	284216	8287668	5939540	8326356	9476549	7250822	11139899	10689449	8564518	7484956	10296681	9252183	7070658	10685035	8675903
00:02:35	22.5	146540	9417720	180168	355325	269430	202692	176818	208528	327023	8386674	5916226	8340640	9458724	7177646	11122294	10705127	8591420	7528756	10277125	9300582	7155112	10602582	8640403
00:03:06	22.5	152116	9284661	181144	352812	279790	196149	184670	204848	286476	8348858	5991740	8304987	9532837	7261186	11165347	10723394	8560755	7472706	10304320	9344794	7082432	10660509	8663577
00:03:37	22.5	149280	9409159	179490	340500	266120	200897	189040	200742	273197	8376621	5956048	8353053	9583495	7230888	11185342	10670085	8565899	7591130	10316646	9359014	7083962	10727283	8730921
00:04:08	22.5	154595	9376924	172682	361175	275718	197107	189801	198262	283191	8472266	5940594	8341562	9580879	7299750	11151534	10691335	8609225	7615899	10336717	9364577	7091158	10744894	8710078
00:04:39	22.5	149245	9287720	177696	340478	281596	209030	188796	203233	289069	8553840	5960633	8268406	9588230	7109678	11253366	10705896	8732945	7590402	10306822	9444879	7050003	10759838	8723010
00:05:10	22.5	144771	9409570	180845	334488	271836	203527	179827	203895	285619	8378670	5962766	8431574	9658026	7236852	11359411	10789610	8772930	7571008	10385589	9400911	7074386	10800425	8712920
	Temperature(¡C)	HEPES	HEPES NPN	H+KaDMSO	H+Kp21DMSO	H+Kp52145DMSO	H+B.subDMSO	H+M.luteusDMSO	H+EcoliDMSO	H+PT531DMSO	HNPN+KaDMSO	HNPN+Kp21DMSO	HNPN+Kp52145DMSO	HNPN+B.subDMSO	HNPN+M.luteusDMSO	HNPN+EcoliDMSO	HNPN+PT531DMSO	HNPN+KaK2	HNPN+Kp21K2	HNPN+Kp52145K2	HNPN+B.subK2	HNPN+M.luteusK2	HNPN+EcoliK2	HNPN+PT531K2
	22.5	0.0168	0.0237	0.1342	0.1868	0.1346	0.1422	0.1743	0.1739	0.1663	0.1231	0.1938	0.1484	0.1583	0.1664	0.1878	0.1838	0.096	0.1783	0.1405	0.1535	0.1412	0.166	0.2011
																	diffnon corrected	HNPN+KaK2	HNPN+Kp21K2	HNPN+Kp52145K2	HNPN+B.subK2	HNPN+M.luteusK2	HNPN+EcoliK2	HNPN+PT531K2
																	00:00:00	169137	1636664	1722683	-223518	-190608	-506729	-1992523
																	00:00:30	323005	1680948	1781880	-185531	-77452	-611065	-2027768
																	00:01:01	225996	1586781	1883392	-222420	-126839	-473427	-1970908
																	00:01:33	227278	1535242	1861821	-161667	-95661	-592971	-1987808
																	00:02:04	276850	1545416	1970325	-224366	-180164	-454864	-2013546
																	00:02:35	204746	1612530	1936485	-158142	-22534	-519712	-2064724
																	00:03:06	211897	1480966	1999333	-188043	-178754	-504838	-2059817
																	00:03:37	189278	1635082	1963593	-224481	-146926	-458059	-1939164
																	00:04:08	136959	1675305	1995155	-216302	-208592	-406640	-1981257
																	00:04:39	179105	1629769	2038416	-143351	-59675	-493528	-1982886
																	00:05:10	394260	1608242	1954015	-257115	-162466	-558986	-2076690
																	diffnon corrected 2emesave	HNPN+KaK2	HNPN+Kp21K2	HNPN+Kp52145K2	HNPN+B.subK2	HNPN+M.luteusK2	HNPN+EcoliK2	HNPN+PT531K2
																	00:00:00	108288	1685613	2042553	-93523	-237190	-463076	-1709868
																	00:00:30	-325901	1695000	1970904	-114136	-162516	-531142	-1788665
																	00:01:01	147441	1714032	2062901	-172026	-379755	-517342	-1772425
																	00:01:33	95321	1728171	2129300	-170419	-314768	-609112	-1832032
																	00:02:04	159352	1671567	2154132	-151304	-225252	-437730	-1912566
																	00:02:35	160777	1726288	2200461	-158482	-391415	-525263	-1766750
																	00:03:06	266064	1725105	2228397	-165638	-206517	-521127	-1740787
																	00:03:37	45038	1687871	2202455	-169685	-403430	-594291	-1825265
																	00:04:08	240969	1694102	2221887	-182857	-301683	-499856	-1816301
																	00:04:39	303611	1764516	2330738	-208441	-362688	-501823	-1788328
																	00:05:10	314554	1740300	2244479	-104426	-379916	-509408	-1770819

## Sheet: 2eme save
Time	Temperature(¡C)	HEPES	HEPES NPN	H+KaDMSO	H+Kp21DMSO	H+Kp52145DMSO	H+B.subDMSO	H+M.luteusDMSO	H+EcoliDMSO	H+PT531DMSO	HNPN+KaDMSO	HNPN+Kp21DMSO	HNPN+Kp52145DMSO	HNPN+B.subDMSO	HNPN+M.luteusDMSO	HNPN+EcoliDMSO	HNPN+PT531DMSO	HNPN+KaK2	HNPN+Kp21K2	HNPN+Kp52145K2	HNPN+B.subK2	HNPN+M.luteusK2	HNPN+EcoliK2	HNPN+PT531K2
00:00:00	22.5	156260	9252128	178808	192437	281351	206226	182679	196219	312158	8388817	5836095	8277308	9487265	7040122	11215096	10582788	8497105	7521708	10319861	9393742	6802932	10752020	8872920
00:00:31	22.5	161901	9200800	186685	192641	293044	198737	183735	202529	293498	8573809	5820004	8275314	9466504	6936012	11218968	10572687	8247908	7515004	10246218	9352368	6773496	10687826	8784022
00:01:02	22.5	165042	9252750	173787	189097	290738	192861	185890	197307	297760	8370825	5798244	8261594	9510269	7042311	11252289	10568088	8518266	7512276	10324495	9338243	6662556	10734947	8795663
00:01:33	22.5	156194	9260446	179595	186855	281712	199447	185291	202411	284120	8333436	5786322	8245910	9506110	6967466	11322289	10635018	8428757	7514493	10375210	9335691	6652698	10713177	8802986
00:02:04	22.5	159883	9232585	176570	187589	294731	210537	181017	210203	297908	8302130	5843232	8228934	9458088	6877250	11247143	10749870	8461482	7514799	10383066	9306784	6651998	10809413	8837304
00:02:35	22.5	160050	9287571	176629	188065	298160	199846	182418	203239	280767	8312490	5848312	8276164	9474674	7074747	11230398	10629114	8473267	7574600	10476625	9316192	6683332	10705135	8862364
00:03:06	22.5	163016	9259838	181669	185955	289409	200836	183294	204585	293284	8273375	5803481	8240149	9499044	6861357	11309967	10586718	8539439	7528586	10468546	9333406	6654840	10788840	8845931
00:03:37	22.5	160751	9230982	173893	188238	285943	204941	172046	207062	281866	8268504	5850293	8369538	9490830	6913833	11348296	10673216	8313542	7538164	10571993	9321145	6510403	10754005	8847951
00:04:08	22.5	156563	9266043	181582	194548	292420	202172	176748	213148	284852	8229058	5891924	8281844	9546054	6905485	11258940	10640566	8470027	7586026	10503731	9363197	6603802	10759084	8824265
00:04:39	22.5	168160	9257224	182529	197843	291529	207003	184059	202635	298587	8185993	5833298	8272180	9545771	6850904	11273749	10680244	8489604	7597814	10602918	9337330	6488216	10771926	8891916
00:05:10	22.5	155679	9246339	186332	195615	286614	207786	183645	208726	298597	8318436	5858054	8364312	9500155	6861046	11289266	10652559	8632990	7598354	10608791	9395729	6481130	10779858	8881740
	Temperature(¡C)	HEPES	HEPES NPN	H+KaDMSO	H+Kp21DMSO	H+Kp52145DMSO	H+B.subDMSO	H+M.luteusDMSO	H+EcoliDMSO	H+PT531DMSO	HNPN+KaDMSO	HNPN+Kp21DMSO	HNPN+Kp52145DMSO	HNPN+B.subDMSO	HNPN+M.luteusDMSO	HNPN+EcoliDMSO	HNPN+PT531DMSO	HNPN+KaK2	HNPN+Kp21K2	HNPN+Kp52145K2	HNPN+B.subK2	HNPN+M.luteusK2	HNPN+EcoliK2	HNPN+PT531K2
	22.5	0.0037	0.0313	0.1267	0.188	0.129	0.1435	0.1876	0.1716	0.158	0.1219	0.1947	0.1501	0.1596	0.1505	0.1904	0.1738	0.0799	0.1724	0.1342	0.1542	0.1542	0.1586	0.1981
																	diffnon corrected	108288	1685613	2042553	-93523	-237190	-463076	-1709868
																		-325901	1695000	1970904	-114136	-162516	-531142	-1788665
																		147441	1714032	2062901	-172026	-379755	-517342	-1772425
																		95321	1728171	2129300	-170419	-314768	-609112	-1832032
																		159352	1671567	2154132	-151304	-225252	-437730	-1912566
																		160777	1726288	2200461	-158482	-391415	-525263	-1766750
																		266064	1725105	2228397	-165638	-206517	-521127	-1740787
																		45038	1687871	2202455	-169685	-403430	-594291	-1825265
																		240969	1694102	2221887	-182857	-301683	-499856	-1816301
																		303611	1764516	2330738	-208441	-362688	-501823	-1788328
																		314554	1740300	2244479	-104426	-379916	-509408	-1770819
