# Supplementary material for: 5-ethyl-2’-deoxyuridine fragilizes Klebsiella pneumoniae outer wall and facilitates intracellular killing by phagocytic cells
Source: PLoS One. 2022 Oct 31;17(10):e0269093. doi: 10.1371/journal.pone.0269093 (PMC9621411; doi:10.1371/journal.pone.0269093)
Supplement: S1 Data — (ZIP) [file pone.0269093.s001.zip › Primary/Experimental/Figure 9/C_D Klebsiella strains/261119 NPN diff Bact K2 on.xlsx]

## Sheet: FLuo 261119
Time	Temperature(¡C)	HEPES	HEPES NPN	H+KaDMSO	H+Kp21DMSO	H+Kp52145DMSO	H+B.subDMSO	H+M.luteusDMSO	H+EcoliDMSO	H+PT531DMSO	HNPN+KaDMSO	HNPN+Kp21DMSO	HNPN+Kp52145DMSO	HNPN+B.subDMSO	HNPN+M.luteusDMSO	HNPN+EcoliDMSO	HNPN+PT531DMSO	HNPN+KaK2	HNPN+Kp21K2	HNPN+Kp52145K2	HNPN+B.subK2	HNPN+M.luteusK2	HNPN+EcoliK2	HNPN+PT531K2
00:00:00	23	168584	12042349	203886	199293	218502	192925	192989	203772	258142	10770782	9172692	12515897	10372476	9123574	12512930	11781692	10950062	9584489	9136373	10977992	9950146	12632390	10962423
00:00:30	23	171217	11886517	204070	207895	217464	193253	199565	202297	253613	10683616	9147077	12540308	10406075	9083020	12588900	11847358	10895364	9658209	9191632	11075896	10002252	12680118	11055386
00:01:01	23	176850	11989622	200435	188111	216908	192774	196325	202574	243210	10812500	9286576	12576456	10389890	8999295	12623982	11856157	10975338	9724403	9234295	11079168	9907796	12590740	11516852
00:01:32	23	170344	12118613	209459	197604	217035	201033	190968	200197	249851	10793117	9245061	12659672	10351226	9104551	12629777	11923168	11145867	9720317	9142584	11076544	9955818	12751545	11305468
00:02:03	23	169185	12030392	196379	203386	223709	206812	197184	199159	258227	10854102	9273183	12663991	10436604	9034408	12639518	11934167	11277684	9798842	9243666	11123359	9970747	12701527	11397999
00:02:34	23	166902	12024376	202676	196686	220617	197071	191928	202059	255018	10815669	9299011	12694122	10400840	9058432	12642283	11884981	11175628	9811974	9183767	11235575	9906703	12680829	11351056
00:03:05	23	173437	12048410	202806	195694	215068	204948	196181	201187	259818	10847364	9312380	12724373	10434225	9076283	12709077	11932606	11282091	9841489	9168832	11282356	9934972	12827746	11462123
00:03:36	23	172882	12232104	198286	199097	217901	199614	189515	207243	254527	10884421	9140608	12717197	10500723	9178465	12782238	11865798	11305296	9831744	9220671	11236775	10015224	12799212	11399066
00:04:07	23	173034	12045597	197048	198974	215016	199508	199063	197555	251895	10902235	9159919	12722310	10475744	9114493	12883725	11962455	11300686	9858514	9268151	11311696	9994197	12908694	11466703
00:04:38	23	169113	12132399	206045	203273	215262	201264	193873	204257	256826	10994874	9074694	12701568	10551832	9094102	12863416	11987829	11410390	9955579	9284031	11315846	10106695	12907279	11442013
00:05:09	23	172010	12202288	201898	209456	209872	202720	195727	201363	251386	10961412	9173031	12746850	10517839	9024211	12796467	11949040	11421550	9898040	9303395	11394788	9898700	12908621	11417114
																			HNPN+Ka	HNPN+Kp21	HNPN+Kp52145	HNPN+B.sub	HNPN+M.luteus	HNPN+Ecoli	HNPN+PT531
																			179280	411797	-3379524	605516	826572	119460	-819269

## Sheet: Correction OD600
	HNPN+KaDMSO	HNPN+Kp21DMSO	HNPN+Kp52145DMSO	HNPN+B.subDMSO	HNPN+M.luteusDMSO	HNPN+EcoliDMSO	HNPN+PT531DMSO	HNPN+KaK2	HNPN+Kp21K2	HNPN+Kp52145K2	HNPN+B.subK2	HNPN+M.luteusK2	HNPN+EcoliK2	HNPN+PT531K2
	10770782	9172692	12515897	10372476	9123574	12512930	11781692	10950062	9584489	9136373	10977992	9950146	12632390	10962423
	HNPN+KaDMSO	HNPN+Kp21DMSO	HNPN+Kp52145DMSO	HNPN+B.subDMSO	HNPN+M.luteusDMSO	HNPN+EcoliDMSO	HNPN+PT531DMSO	HNPN+KaK2	HNPN+Kp21K2	HNPN+Kp52145K2	HNPN+B.subK2	HNPN+M.luteusK2	HNPN+EcoliK2	HNPN+PT531K2
	0.1781	0.2528	0.2077	0.2222	0.1605	0.228	0.2198	0.1712	0.2294	0.1704	0.2299	0.1211	0.2206	0.2543
	HNPN+KaDMSO	HNPN+Kp21DMSO	HNPN+Kp52145DMSO	HNPN+B.subDMSO	HNPN+M.luteusDMSO	HNPN+EcoliDMSO	HNPN+PT531DMSO	HNPN+KaK2	HNPN+Kp21K2	HNPN+Kp52145K2	HNPN+B.subK2	HNPN+M.luteusK2	HNPN+EcoliK2	HNPN+PT531K2
corrected	6.0476e+07	3.62844e+07	6.02595e+07	4.66808e+07	5.68447e+07	5.48813e+07	5.36019e+07	6.39606e+07	4.17807e+07	5.36172e+07	4.77512e+07	8.21647e+07	5.72638e+07	4.31082e+07
											HNPN+Ka	HNPN+Kp21	HNPN+Kp52145	HNPN+B.sub	HNPN+M.luteus	HNPN+Ecoli	HNPN+PT531
											3.48461e+06	5.4963e+06	-6.64228e+06	1.07035e+06	2.532e+07	2.38251e+06	-1.04936e+07

## Sheet: Abs 261119
Abs650nm	Temperature(¡C)	HEPES	HEPES NPN	H+KaDMSO	H+Kp21DMSO	H+Kp52145DMSO	H+B.subDMSO	H+M.luteusDMSO	H+EcoliDMSO	H+PT531DMSO	HNPN+KaDMSO	HNPN+Kp21DMSO	HNPN+Kp52145DMSO	HNPN+B.subDMSO	HNPN+M.luteusDMSO	HNPN+EcoliDMSO	HNPN+PT531DMSO	HNPN+KaK2	HNPN+Kp21K2	HNPN+Kp52145K2	HNPN+B.subK2	HNPN+M.luteusK2	HNPN+EcoliK2	HNPN+PT531K2
		0.0594	0.0739	0.1656	0.2243	0.1837	0.2104	0.1649	0.2093	0.2119	0.1781	0.2528	0.2077	0.2222	0.1605	0.228	0.2198	0.1712	0.2294	0.1704	0.2299	0.1211	0.2206	0.2543
