# Supplementary material for: 5-ethyl-2’-deoxyuridine fragilizes Klebsiella pneumoniae outer wall and facilitates intracellular killing by phagocytic cells
Source: PLoS One. 2022 Oct 31;17(10):e0269093. doi: 10.1371/journal.pone.0269093 (PMC9621411; doi:10.1371/journal.pone.0269093)
Supplement: S1 Data — (ZIP) [file pone.0269093.s001.zip › Primary/Experimental/Figure 9/C_D Klebsiella strains/051219 NPN diff Bact K2 on.xlsx]

## Sheet: FLuo 051219
Time	HEPES	HEPES NPN	H+KaDMSO	H+Kp21DMSO	H+Kp52145DMSO	H+B.subDMSO	H+M.luteusDMSO	H+EcoliDMSO	H+PT531DMSO	HNPN+KaDMSO	HNPN+Kp21DMSO	HNPN+Kp52145DMSO	HNPN+B.subDMSO	HNPN+M.luteusDMSO	HNPN+EcoliDMSO	HNPN+PT531DMSO	HNPN+KaK2	HNPN+Kp21K2	HNPN+Kp52145K2	HNPN+B.subK2	HNPN+M.luteusK2	HNPN+EcoliK2	HNPN+PT531K2
00:00:00	164261	3357036	201813	285782	193991	183912	194293	206662	243716	6614766	3176828	3262740	5301505	3335427	7490182	6368239	5602212	4469516	7435466	5448284	3346701	6176610	6330202
00:00:30	166073	3307959	199826	281895	201479	198342	189200	204148	236035	6601584	3101250	3263454	5199870	3281237	7434588	6512854	5517958	4476644	7399361	5411532	3315814	6206632	6310930
00:01:01	158896	3307711	201699	279909	199479	190976	188835	204964	238338	6682946	3096173	3286210	5173959	3240507	7444630	6533548	5422602	4482248	7421450	5445019	3308128	6216375	6337846
00:01:32	163052	3298467	216068	271628	208112	192293	199260	204296	241914	6607976	3057442	3299233	5189118	3260522	7522619	6629125	5416798	4464204	7490453	5424330	3296365	6219871	6321580
00:02:03	160861	3309602	209020	282616	194006	192892	194547	201197	243841	6662198	3065768	3274432	5262366	3297150	7569462	6611108	5420618	4341052	7475096	5445796	3313315	6194410	6357694
00:02:34	158238	3325252	198139	279275	197303	196142	194571	204613	233784	6685304	3099880	3274868	5218282	3270952	7565818	6620544	5394939	4368063	7472820	5570179	3329775	6234066	6398520
00:03:05	169717	3353127	202814	275157	199114	191272	184241	202271	244126	6652391	3121853	3265977	5309476	3291002	7655760	6672884	5453516	4399402	7521204	5504510	3247948	6273342	6401936
00:03:36	150829	3364462	203789	274086	192437	181793	192794	203582	237565	6708814	3092284	3282014	5286647	3272945	7604702	6640169	5415026	4450169	7531211	5499496	3250205	6243470	6370480
00:04:07	157345	3345494	200251	284414	198525	197658	196187	205987	262836	6730346	3092556	3256911	5247798	3271425	7645272	6627168	5570934	4365678	7517454	5567311	3273885	6260724	6345382
00:04:38	165029	3343870	197331	288024	187293	196636	194560	205667	236206	6706443	3141152	3242394	5335706	3322441	7684238	6664020	5555611	4476562	7599690	5557062	3243774	6274226	6315663
00:05:09	156758	3347428	208182	275442	199216	192286	193690	200810	252113	6761406	3136590	3192606	5325804	3294662	7692308	6673632	5595172	4413966	7635157	5614296	3270917	6300741	6442772
																		HNPN+Ka	HNPN+Kp21	HNPN+Kp52145	HNPN+B.sub	HNPN+M.luteus	HNPN+Ecoli	HNPN+PT531
																		-1012554	1292688	4172726	146779	11274	-1313572	-38037

## Sheet: Correction OD600
Fluo	HNPN+KaDMSO	HNPN+Kp21DMSO	HNPN+Kp52145DMSO	HNPN+B.subDMSO	HNPN+M.luteusDMSO	HNPN+EcoliDMSO	HNPN+PT531DMSO	HNPN+KaK2	HNPN+Kp21K2	HNPN+Kp52145K2	HNPN+B.subK2	HNPN+M.luteusK2	HNPN+EcoliK2	HNPN+PT531K2
	6614766	3176828	3262740	5301505	3335427	7490182	6368239	5602212	4469516	7435466	5448284	3346701	6176610	6330202
OD600	HNPN+KaDMSO	HNPN+Kp21DMSO	HNPN+Kp52145DMSO	HNPN+B.subDMSO	HNPN+M.luteusDMSO	HNPN+EcoliDMSO	HNPN+PT531DMSO	HNPN+KaK2	HNPN+Kp21K2	HNPN+Kp52145K2	HNPN+B.subK2	HNPN+M.luteusK2	HNPN+EcoliK2	HNPN+PT531K2
	0.1758	0.2124	0.165	0.1806	0.184	0.203	0.2308	0.1536	0.2002	0.1606	0.1723	0.1701	0.1662	0.237
	HNPN+KaDMSO	HNPN+Kp21DMSO	HNPN+Kp52145DMSO	HNPN+B.subDMSO	HNPN+M.luteusDMSO	HNPN+EcoliDMSO	HNPN+PT531DMSO	HNPN+KaK2	HNPN+Kp21K2	HNPN+Kp52145K2	HNPN+B.subK2	HNPN+M.luteusK2	HNPN+EcoliK2	HNPN+PT531K2
corrected	3.76267e+07	1.49568e+07	1.97742e+07	2.9355e+07	1.81273e+07	3.68974e+07	2.7592e+07	3.64727e+07	2.23253e+07	4.6298e+07	3.16209e+07	1.96749e+07	3.71637e+07	2.67097e+07
											HNPN+Ka	HNPN+Kp21	HNPN+Kp52145	HNPN+B.sub	HNPN+M.luteus	HNPN+Ecoli	HNPN+PT531
											-1.15392e+06	7.36844e+06	2.65239e+07	2.26596e+06	1.54758e+06	266270	-882310

## Sheet: data
Time	HEPES	HEPES NPN	H+KaDMSO	H+Kp21DMSO	H+Kp52145DMSO	H+B.subDMSO	H+M.luteusDMSO	H+EcoliDMSO	H+PT531DMSO	HNPN+KaDMSO	HNPN+Kp21DMSO	HNPN+Kp52145DMSO	HNPN+B.subDMSO	HNPN+M.luteusDMSO	HNPN+EcoliDMSO	HNPN+PT531DMSO	HNPN+KaK2	HNPN+Kp21K2	HNPN+Kp52145K2	HNPN+B.subK2	HNPN+M.luteusK2	HNPN+EcoliK2	HNPN+PT531K2	Temperature(¡C)
00:00:00	164261	3357036	201813	285782	193991	183912	194293	206662	243716	6614766	3176828	3262740	5301505	3335427	7490182	6368239	5602212	4469516	7435466	5448284	3346701	6176610	6330202	22
00:00:30	166073	3307959	199826	281895	201479	198342	189200	204148	236035	6601584	3101250	3263454	5199870	3281237	7434588	6512854	5517958	4476644	7399361	5411532	3315814	6206632	6310930	22
00:01:02	158896	3307711	201699	279909	199479	190976	188835	204964	238338	6682946	3096173	3286210	5173959	3240507	7444630	6533548	5422602	4482248	7421450	5445019	3308128	6216375	6337846	22
00:01:33	163052	3298467	216068	271628	208112	192293	199260	204296	241914	6607976	3057442	3299233	5189118	3260522	7522619	6629125	5416798	4464204	7490453	5424330	3296365	6219871	6321580	22
00:02:04	160861	3309602	209020	282616	194006	192892	194547	201197	243841	6662198	3065768	3274432	5262366	3297150	7569462	6611108	5420618	4341052	7475096	5445796	3313315	6194410	6357694	22
00:02:35	158238	3325252	198139	279275	197303	196142	194571	204613	233784	6685304	3099880	3274868	5218282	3270952	7565818	6620544	5394939	4368063	7472820	5570179	3329775	6234066	6398520	22
00:03:06	169717	3353127	202814	275157	199114	191272	184241	202271	244126	6652391	3121853	3265977	5309476	3291002	7655760	6672884	5453516	4399402	7521204	5504510	3247948	6273342	6401936	22
00:03:37	150829	3364462	203789	274086	192437	181793	192794	203582	237565	6708814	3092284	3282014	5286647	3272945	7604702	6640169	5415026	4450169	7531211	5499496	3250205	6243470	6370480	22
00:04:08	157345	3345494	200251	284414	198525	197658	196187	205987	262836	6730346	3092556	3256911	5247798	3271425	7645272	6627168	5570934	4365678	7517454	5567311	3273885	6260724	6345382	22
00:04:39	165029	3343870	197331	288024	187293	196636	194560	205667	236206	6706443	3141152	3242394	5335706	3322441	7684238	6664020	5555611	4476562	7599690	5557062	3243774	6274226	6315663	22
00:05:10	156758	3347428	208182	275442	199216	192286	193690	200810	252113	6761406	3136590	3192606	5325804	3294662	7692308	6673632	5595172	4413966	7635157	5614296	3270917	6300741	6442772	22
	HEPES	HEPES NPN	H+KaDMSO	H+Kp21DMSO	H+Kp52145DMSO	H+B.subDMSO	H+M.luteusDMSO	H+EcoliDMSO	H+PT531DMSO	HNPN+KaDMSO	HNPN+Kp21DMSO	HNPN+Kp52145DMSO	HNPN+B.subDMSO	HNPN+M.luteusDMSO	HNPN+EcoliDMSO	HNPN+PT531DMSO	HNPN+KaK2	HNPN+Kp21K2	HNPN+Kp52145K2	HNPN+B.subK2	HNPN+M.luteusK2	HNPN+EcoliK2	HNPN+PT531K2	Temperature(¡C)
	0.0607	0.0673	0.1792	0.2078	0.1665	0.1792	0.1921	0.2027	0.2294	0.1758	0.2124	0.165	0.1806	0.184	0.203	0.2308	0.1536	0.2002	0.1606	0.1723	0.1701	0.1662	0.237	22
PROBLEME	Bactéries avaient été rétalée d'une plaque
n°7	Mm stock de K2 par contre.
	Inversion de cultures??? Pas mis le K2?
	Variabilité?
	NPN trop dilué??
