# Supplementary material for: 5-ethyl-2’-deoxyuridine fragilizes Klebsiella pneumoniae outer wall and facilitates intracellular killing by phagocytic cells
Source: PLoS One. 2022 Oct 31;17(10):e0269093. doi: 10.1371/journal.pone.0269093 (PMC9621411; doi:10.1371/journal.pone.0269093)
Supplement: S1 Data — (ZIP) [file pone.0269093.s001.zip › Primary/Experimental/Figure 9/C_D Klebsiella strains/071119 NPN diff Bact K2 on.xlsx]

## Sheet: FLuo 071119
Time	Temperature(¡C)	HEPES	HEPES NPN	H+KaDMSO	H+Kp21DMSO	H+Kp52145DMSO	H+EcoliDMSO	H+PT531DMSO	H+B.subDMSO	H+M.luteusDMSO	HN+KaDMSO	HN+Kp21DMSO	HN+Kp52145DMSO	HN+EcoliDMSO	HN+PT531DMSO	HN+B.subDMSO	HN+M.luteusDMSO	HNN+KaK2	HNN+Kp21K2	HNN+Kp52145K2	HNN+EcoliK2	HNN+PT531K2	HNN+B.subK2	HNN+M.luteusK2
00:00:00	25	165646	7790186	318013	198126	235256	194632	254895	187542	191561	7169100	5683012	8363205	8675181	8087289	7714104	5816745	7477886	5638314	8749519	8870278	8420877	7708557	5588702
00:00:30	25	160429	7853414	304640	198775	247467	186334	262831	181944	186005	7155332	5687131	8286344	8732659	7984273	7753462	5826332	7468430	5691071	8830876	8927837	8337338	7754498	5641746
00:01:01	25	163005	7810342	303207	189634	242135	181434	268227	186257	183199	7097834	5684912	8328995	8655381	7999772	7691896	5790219	7521296	5726977	8835547	8875737	8315353	7749406	5657350
00:01:32	25	158518	7800004	307341	196584	238474	182158	269598	180530	187359	7028435	5634375	8399262	8703206	8128584	7747410	5830494	7574222	5744414	8747928	8936822	8426518	7718396	5609255
00:02:03	25	169316	7798660	306281	198217	237903	190177	299327	192964	182223	7128668	5723614	8398141	8716654	8087926	7694126	5867176	7456250	5757018	8820238	8913405	8396104	7703830	5653416
00:02:34	25	165352	7858250	298611	194605	235542	189569	260827	185316	186215	7132344	5719854	8360993	8707886	8115992	7753855	5873341	7477782	5829828	8841884	8966221	8510942	7775731	5637906
00:03:05	25	163288	7780812	296708	204142	240230	187140	247053	185272	182420	7095416	5680127	8360174	8652155	8047526	7748648	5749964	7488789	5817558	8835208	8997274	8511943	7708986	5597286
00:03:36	25	168188	7802960	288880	200457	250564	189053	328132	190894	181984	7255823	5689027	8412192	8738395	8139647	7799488	5783499	7558614	5815656	8899020	8955418	8430502	7829876	5556749
00:04:07	25	164353	7854208	288792	200819	240463	183931	256802	191616	177369	7141480	5657836	8358180	8808687	8105952	7828131	5772556	7538866	5839420	8872489	8953363	8436419	7765918	5629258
00:04:38	25	154483	7870820	287912	196074	242337	192138	267428	190893	183644	7189634	5742810	8352912	8786999	8110526	7916192	5661089	7531402	5838064	8883399	9014802	8332750	7824947	5488162
00:05:09	25	166367	7891718	299592	200012	247861	189165	256009	194819	190911	7261620	5680254	8374998	8878004	8078316	7829507	5614078	7596912	5812340	8946650	8980362	8399421	7876886	5591631
																Différence K2-DMSO 0min
																Kp	308786		HNPN+Ka	HNPN+Kp21	HNPN+Kp52145	HNPN+B.sub	HNPN+M.luteus	HNPN+Ecoli	HNPN+PT531
																Kp21	-44698
																Kp52145	386314
																										For comparison old data Kp Diff K2
																Différence K2-DMSO 5min
																Kp	335292
																Kp21	132086
																Kp52145	571652
																										Time (h)	Fluo Mean
																										16	564882
																										18	482402
																										20	454019

## Sheet: Correction OD600
	HNPN+KaDMSO	HNPN+Kp21DMSO	HNPN+Kp52145DMSO	HNPN+B.subDMSO	HNPN+M.luteusDMSO	HNPN+EcoliDMSO	HNPN+PT531DMSO	HNPN+KaK2	HNPN+Kp21K2	HNPN+Kp52145K2	HNPN+B.subK2	HNPN+M.luteusK2	HNPN+EcoliK2	HNPN+PT531K2
	7169100	5683012	8363205	8675181	8087289	7714104	5816745	7477886	5638314	8749519	8870278	8420877	7708557	5588702
	HNPN+KaDMSO	HNPN+Kp21DMSO	HNPN+Kp52145DMSO	HNPN+B.subDMSO	HNPN+M.luteusDMSO	HNPN+EcoliDMSO	HNPN+PT531DMSO	HNPN+KaK2	HNPN+Kp21K2	HNPN+Kp52145K2	HNPN+B.subK2	HNPN+M.luteusK2	HNPN+EcoliK2	HNPN+PT531K2
	0.1705	0.2536	0.2861	0.2078	0.1969	0.189	0.1778	0.1386	0.2869	0.1168	0.1962	0.1937	0.1807	0.1746
	HNPN+KaDMSO	HNPN+Kp21DMSO	HNPN+Kp52145DMSO	HNPN+B.subDMSO	HNPN+M.luteusDMSO	HNPN+EcoliDMSO	HNPN+PT531DMSO	HNPN+KaK2	HNPN+Kp21K2	HNPN+Kp52145K2	HNPN+B.subK2	HNPN+M.luteusK2	HNPN+EcoliK2	HNPN+PT531K2
corrected	4.20475e+07	2.24094e+07	2.92318e+07	4.17477e+07	4.10731e+07	4.08154e+07	3.27151e+07	5.3953e+07	1.96525e+07	7.49103e+07	4.52104e+07	4.34738e+07	4.26594e+07	3.20086e+07
											HNPN+Ka	HNPN+Kp21	HNPN+Kp52145	HNPN+B.sub	HNPN+M.luteus	HNPN+Ecoli	HNPN+PT531

## Sheet: Abs 071119
Abs650nm	Temperature(¡C)	HEPES	HEPES NPN	H+KaDMSO	H+Kp21DMSO	H+Kp52145DMSO	H+EcoliDMSO	H+PT531DMSO	H+B.subDMSO	H+M.luteusDMSO	HN+KaDMSO	HN+Kp21DMSO	HN+Kp52145DMSO	HN+EcoliDMSO	HN+PT531DMSO	HN+B.subDMSO	HN+M.luteusDMSO	HNN+KaK2	HNN+Kp21K2	HNN+Kp52145K2	HNN+EcoliK2	HNN+PT531K2	HNN+B.subK2	HNN+M.luteusK2
	25	0.0516	0.0666	0.1585	0.2433	0.2736	0.1836	0.1832	0.1709	0.1854	0.1705	0.2536	0.2861	0.2078	0.1969	0.189	0.1778	0.1386	0.2869	0.1168	0.1962	0.1937	0.1807	0.1746
	DMSO							K2
	HNPN+Ka	HNPN+Kp21	HNPN+Kp52145	HNPN+B.sub	HNPN+M.luteus	HNPN+Ecoli	HNPN+PT531	HNPN+Ka	HNPN+Kp21	HNPN+Kp52145	HNPN+B.sub	HNPN+M.luteus	HNPN+Ecoli	HNPN+PT531
	0.1705	0.2536	0.2861	0.2078	0.1969	0.189	0.1778	0.1386	0.2869	0.1168	0.1962	0.1937	0.1807	0.1746
