# Supplementary material for: 5-ethyl-2’-deoxyuridine fragilizes Klebsiella pneumoniae outer wall and facilitates intracellular killing by phagocytic cells
Source: PLoS One. 2022 Oct 31;17(10):e0269093. doi: 10.1371/journal.pone.0269093 (PMC9621411; doi:10.1371/journal.pone.0269093)
Supplement: S1 Data — (ZIP) [file pone.0269093.s001.zip › Primary/Experimental/Figure 9/C_D Klebsiella strains/31.10.19 NPN bact K2.xlsx]

## Sheet: 311019 NPN Flu
Time	Hepes KaDMSO	Hepes Kp21 DMSO	Hepes Kp52145DMSO	Hepes B.subtilis DMSO	HM.luteus DMSO	Hepes Ecoli DMSO	Hepes Pt531 DMSO	Hepes	HEPES+NPN	HNPN KaDMSO	HNPN Kp21 DMSO	HNPN Kp52145DMSO	HNPN B.subtilis DMSO	HNPN M.luteus DMSO	HNPN Ecoli DMSO	HNPN Pt531 DMSO	HNPN KaK2	HNPN Kp21 K2	HNPN Kp52145K2	HNPN B.subtilis K2	HNPN M.luteus K2	HNPN Ecoli K2	HNPN Pt531 K2	Temperature(¡C)
00:00:00	240367	238912	262422	218063	218420	232736	356511	186750	2655801	4482268	2863630	5214768	5054321	2765663	7318452	6301016	5286710	3404765	6764742	4054045	3041888	7164884	6238894	24.5
00:00:30	237994	238331	257453	215927	216919	229508	342184	184692	2639257	4483718	2887388	5178957	5040340	2687056	7309136	6253796	5418487	3478126	6791675	4023124	3042810	7062558	6212396	24.5
00:01:01	237061	242280	256814	216953	210843	225448	341933	181585	2622310	4458681	2854400	5164740	5053913	2771638	7276988	6252290	5246526	3380579	6732002	4020035	3020809	7148577	6186826	24
00:01:33	242236	245031	256421	215401	211692	227990	364679	186125	2621280	4467120	2881493	5195106	5006966	2723728	7337382	6395761	5254186	3396288	6776174	4054276	2968687	7133700	6232796	24
00:02:04	236132	237414	239886	220999	214537	240849	320767	193187	2608739	4466362	2824257	5192717	5027845	2745401	7289566	6236871	5249378	3369642	6773438	4006716	2971224	7166508	6209800	24
00:02:35	240257	239030	240161	210610	216385	226130	333819	187772	2618223	4514241	2809262	5210207	5079248	2703220	7339056	6566466	5286825	3362768	6754806	4061345	3030849	7158888	6291850	24
00:03:06	228538	238822	253726	224062	220595	230972	410167	186514	2620128	4526300	2816052	5216254	4997462	2723923	7321278	6283290	5336109	3452664	6762054	4028052	3011568	7171296	6254744	24
00:03:37	244117	235467	256500	218632	207739	233721	330927	179553	2638695	4571379	2819522	5187866	5027124	2739034	7341500	6370780	5162820	3381391	6780841	4014455	3072643	7160786	6307196	24
00:04:08	235439	229381	258789	212739	221581	243752	331678	196998	2599191	4557462	2793640	5174074	5023980	2730544	7389574	6287430	5380063	3452472	6793635	4076355	2954816	7192461	6287839	24
00:04:39	242311	247814	247560	218888	213801	230672	380857	189569	2633192	4579078	2788629	5224640	5083340	2693612	7454964	6259283	5374386	3378448	6829420	4039337	2941851	7214230	6293156	24
00:05:10	239022	238049	251956	221209	213437	233431	364060	186043	2596052	4542974	2755075	5228944	5094250	2703774	7439955	6309852	5240460	3374164	6824634	4062902	3020723	7230691	6251820	24
																HNPN Ka	HNPN Kp21	HNPN Kp52145	HNPN B.subtilis	HNPN M.luteus	HNPN Ecoli	HNPN Pt531

## Sheet: Correction OD600nm
Fluo	HNPN KaDMSO	HNPN Kp21 DMSO	HNPN Kp52145DMSO	HNPN B.subtilis DMSO	HNPN M.luteus DMSO	HNPN Ecoli DMSO	HNPN Pt531 DMSO	HNPN KaK2	HNPN Kp21 K2	HNPN Kp52145K2	HNPN B.subtilis K2	HNPN M.luteus K2	HNPN Ecoli K2	HNPN Pt531 K2
	4482268	2863630	5214768	5054321	2765663	7318452	6301016	5286710	3404765	6764742	4054045	3041888	7164884	6238894
	HNPN KaDMSO	HNPN Kp21 DMSO	HNPN Kp52145DMSO	HNPN B.subtilis DMSO	HNPN M.luteus DMSO	HNPN Ecoli DMSO	HNPN Pt531 DMSO	HNPN KaK2	HNPN Kp21 K2	HNPN Kp52145K2	HNPN B.subtilis K2	HNPN M.luteus K2	HNPN Ecoli K2	HNPN Pt531 K2
OD600	0.177	0.2579	0.1919	0.1296	0.1607	0.2041	0.1942	0.1471	0.2556	0.1648	0.1128	0.0893	0.1904	0.1706
	HNPN Ka	HNPN Kp21	HNPN Kp52145	HNPN B.subtilis	HNPN M.luteus	HNPN Ecoli	HNPN Pt531
corrected	2.53235e+07	1.11036e+07	2.71744e+07	3.89994e+07	1.72101e+07	3.58572e+07	3.2446e+07	3.59396e+07	1.33207e+07	4.10482e+07	3.59401e+07	3.40637e+07	3.76307e+07	3.65703e+07

## Sheet: OD600
Temperature(¡C)	Hepes KaDMSO	Hepes Kp21 DMSO	Hepes Kp52145DMSO	Hepes B.subtilis DMSO	HM.luteus DMSO	Hepes Ecoli DMSO	Hepes Pt531 DMSO	Hepes	HEPES+NPN	HNPN KaDMSO	HNPN Kp21 DMSO	HNPN Kp52145DMSO	HNPN B.subtilis DMSO	HNPN M.luteus DMSO	HNPN Ecoli DMSO	HNPN Pt531 DMSO	HNPN KaK2	HNPN Kp21 K2	HNPN Kp52145K2	HNPN B.subtilis K2	HNPN M.luteus K2	HNPN Ecoli K2	HNPN Pt531 K2
24	0.1882	0.2642	0.1953	0.1293	0.1626	0.2009	0.1923	0.0558	0.0559	0.177	0.2579	0.1919	0.1296	0.1607	0.2041	0.1942	0.1471	0.2556	0.1648	0.1128	0.0893	0.1904	0.1706
										HNPN Ka	HNPN Kp21	HNPN Kp52145	HNPN B.subtilis	HNPN M.luteus	HNPN Ecoli	HNPN Pt531
