# Supplementary material for: 5-ethyl-2’-deoxyuridine fragilizes Klebsiella pneumoniae outer wall and facilitates intracellular killing by phagocytic cells
Source: PLoS One. 2022 Oct 31;17(10):e0269093. doi: 10.1371/journal.pone.0269093 (PMC9621411; doi:10.1371/journal.pone.0269093)
Supplement: S1 Data — (ZIP) [file pone.0269093.s001.zip › Primary/Experimental/Figure 9/A Kp WT + mutants/Cumul NPN assays.xlsx]

## Sheet: N= 3 NPN 0min
	HEPES	HEPES+NPN	KpDMSO+HEPES	KpK2+HEPES	wbbM DMSO+HEPES	wbbM K2+HEPES	waaQ DMSO+HEPES	waaQ K2+HEPES	waaQ DMSO+HEPESbis	waaQ K2+HEPESbis	KpDMSO+HEPES+NPN	KpK2+HEPES+NPN	wbbM DMSO+HEPES+NPN	wbbM K2+HEPES+NPN	waaQ DMSO+HEPES+NPN	waaQ K2+HEPES+NPN	waaQ DMSO+HEPES+NPNbis	waaQ K2+HEPES+NPNbis
2019-05-15	254778	708576	290527	297452	368526	299410	317434	316214			1438654	1794749	1413472	1925829	3425903	4204520
2019-05-23	256600	4320160	279708	290620	286341	279346	306887	296372			4773052	5398530	5092020	5757910	7014676	6436499
2019-05-28	155507	1278926	195787	210810	208981	199225	230338	214889	228332	241976	2246280	3160852	2444004	3329362	5718656	5190247	6428768	6234252
Conditions-"HEPES+NPN"	WT DMSO -HEPESNPN	WT K2- HEPESNPN	WbbM DMSO- HEPESNPN	WbbM K2- HEPESNPN	WaaQ DMSO- HEPESNPN	WaaQ K2- HEPESNPN	WaaQ DMSO- HEPESNPNBIS	WaaQ K2- HEPESNPN BIS
2019-05-15	730078	1086173	704896	1217253	2717327	3495944
2019-05-23	452892	1078370	771860	1437750	2694516	2116339
2019-05-28	967354	1881926	1165078	2050436	4439730	3911321	5149842	4955326
NORMALISATION WT DMSO (%)
2019-05-15	100	148.775	96.5508	166.729	372.197	478.845
2019-05-23	100	238.108	170.429	317.46	594.958	467.294
2019-05-28	100	194.544	120.44	211.963	458.956	404.332	532.364	512.256
MEAN	100	193.809	129.14	232.051	475.37	450.157	499.839	486.132
SD	0	44.6708	37.6998	77.347	112.284	40.1039	111.775	23.3495
SEM	0	25.7907	21.766	44.6563	64.8271	23.154	64.5336	13.4808
N	3	3	3	3	3	3	3	3

## Sheet: N= 3 NPN 5min
		HEPES	HEPES+NPN	KpDMSO+HEPES	KpK2+HEPES	wbbM DMSO+HEPES	wbbM K2+HEPES	waaQ DMSO+HEPES	waaQ K2+HEPES	waaQ DMSO+HEPESbis	waaQ K2+HEPESbis	KpDMSO+HEPES+NPN	KpK2+HEPES+NPN	wbbM DMSO+HEPES+NPN	wbbM K2+HEPES+NPN	waaQ DMSO+HEPES+NPN	waaQ K2+HEPES+NPN	waaQ DMSO+HEPES+NPNbis	waaQ K2+HEPES+NPNbis
Costar	2019-05-15	253186	678898	277180	285901	293746	296673	319380	316101			1583386	1980615	1608050	2119642	3562320	4348343	3562320	4348343
Costar	2019-05-23	252919	4279024	281220	285033	278222	291996	297525	299539			4972234	5696199	5293785	6085544	7337266	6672502	7337266	6672502
Greiner	2019-05-28	149577	1226855	187636	204780	198664	209209	229441	208130	216895	236598	2569524	3347407	2728865	3580095	5276436	5168782	6207414	10425089
											mean	3.04171e+06	3.67474e+06	3.21023e+06	3928427	5.39201e+06	5.39654e+06	5.70233e+06	7.14864e+06
											SD	1.74307e+06	1.8793e+06	1.88943e+06	2.00577e+06	1.89012e+06	1.1787e+06	1.93749e+06	3.06623e+06
											N	3	3	3	3	3	3	3	3
											SEM	1.00636e+06	1.08501e+06	1.09086e+06	1.15803e+06	1.09126e+06	680523	1.11861e+06	1.77029e+06
