# Supplementary material for: 5-ethyl-2’-deoxyuridine fragilizes Klebsiella pneumoniae outer wall and facilitates intracellular killing by phagocytic cells
Source: PLoS One. 2022 Oct 31;17(10):e0269093. doi: 10.1371/journal.pone.0269093 (PMC9621411; doi:10.1371/journal.pone.0269093)
Supplement: S1 Data — (ZIP) [file pone.0269093.s001.zip › Primary/Experimental/Figure 9/A Kp WT + mutants/28052019 NPN assay.xlsx]

## Sheet: Timepoint
Time	HEPES	HEPES+NPN	HEPES+WtDmso	HEPES+WtK2	HEPES+wbbMDMSO	HEPES+wbbMK2	HEPES+waaQDMSO	HEPES+waaQK2	HEPES+waaQDMSObis	HEPES+waaQK2bis	HEPESNPN+WtDmso	HEPESNPN+WtK2	HEPESNPN+wbbMDMSO	HEPESNPN+wbbMK2	HEPESNPN+waaQDMSO	HEPESNPN+waaQK2	HEPESNPN+waaQDMSObis	HEPESNPN+waaQK2bis
00:00:00	155507	1278926	195787	210810	208981	199225	230338	214889	228332	241976	2246280	3160852	2444004	3329362	5718656	5190247	6428768	6234252
00:05:00	149577	1226855	187636	204780	198664	209209	229441	208130	216895	236598	2569524	3347407	2728865	3580095	5276436	5168782	6207414	10425089

## Sheet: Data
##BLOCKS= 1
Plate:	TUNE BOTTOM	1.3	TimeFormat	Kinetic	Fluorescence	FALSE	Raw	FALSE	16	300	20				1	405	1	8	96	360	Manual				0	Automatic			1	4
Time	Temperature(¡C)	HEPES	HEPES+NPN	HEPES+WtDmso	HEPES+WtK2	HEPES+wbbMDMSO	HEPES+wbbMK2	HEPES+waaQDMSO	HEPES+waaQK2	HEPES+waaQDMSObis	HEPES+waaQK2bis	HEPESNPN+WtDmso	HEPESNPN+WtK2	HEPESNPN+wbbMDMSO	HEPESNPN+wbbMK2	HEPESNPN+waaQDMSO	HEPESNPN+waaQK2	HEPESNPN+waaQDMSObis	HEPESNPN+waaQK2bis
00:00:00	26.5	155507	1278926	195787	210810	208981	199225	230338	214889	228332	241976	2246280	3160852	2444004	3329362	5718656	5190247	6428768	6234252
00:00:19	26.5	157004	1285477	197147	201530	212048	201698	226776	209077	215926	245138	2268674	3282654	2463981	3279907	5346034	5114170	6170650	6369158
00:00:40	26.5	150387	1265682	192269	208012	207656	205051	232447	209685	210811	227031	2290700	3136747	2486136	3323262	5417353	5070668	6305938	6457681
00:01:00	26.5	162481	1253819	195586	200268	210509	202730	232733	218706	209904	227756	2322926	3158987	2526894	3421968	5295548	5214287	6208399	6458192
00:01:20	26.5	158202	1240733	194883	200166	204346	202488	220518	209241	219985	219989	2367284	3182605	2553444	3409024	5648600	5075014	6231286	6174524
00:01:40	26.5	154850	1230822	194967	196499	209133	205567	225184	201534	205720	222042	2395264	3199340	2590693	3382331	5485569	5256044	6135437	6424079
00:02:00	26.5	154542	1232591	198205	199888	199642	197985	231394	208757	215642	237024	2417186	3282864	2600637	3413430	5875266	5224854	6996946	6320174
00:02:20	26.5	153763	1220894	196321	203879	208505	203379	237495	213774	221564	234581	2437154	3233758	2630154	3493828	5746776	5076780	6301414	6378370
00:02:40	26.5	147643	1220098	193246	191536	214247	201089	224413	212247	209374	241351	2457476	3249115	2622140	3513776	5409596	5228772	6239406	6395002
00:03:00	26.5	148326	1206479	196533	197599	203544	205468	226235	208839	220513	221333	2488843	3288926	2660795	3549871	5671060	4899704	6202032	6392963
00:03:20	26.5	159091	1201818	190513	211337	203356	204563	230072	210687	216451	232087	2479951	3314462	2718259	3468689	6172310	5040166	6464690	6499374
00:03:39	26.5	160290	1202187	189279	202842	199621	199762	237311	212754	217721	227578	2512051	3314299	2697018	3528895	5448857	6239127	6309533	6547240
00:03:59	26.5	156694	1219338	194331	201899	209441	200896	225084	207619	222205	228936	2527152	3274350	2716086	3532971	6504482	5547864	7242823	6396050
00:04:19	26.5	163437	1205964	184793	200360	207664	199733	223329	206257	217390	239959	2552592	3333939	2692770	3566720	5326586	4938631	6439127	6900788
00:04:40	26.5	156140	1210466	190504	207194	202577	203163	231005	209842	209324	229946	2576518	3322730	2734599	3564222	5242294	5022052	6443788	7346923
00:05:00	26.5	149577	1226855	187636	204780	198664	209209	229441	208130	216895	236598	2569524	3347407	2728865	3580095	5276436	5168782	6207414	10425089
~End
Original Filename: PARAPHYME EX355_Em405 05-28-19-110605; Date Last Saved: 28.05.2019 11:06:05
