# Supplementary material for: 5-ethyl-2’-deoxyuridine fragilizes Klebsiella pneumoniae outer wall and facilitates intracellular killing by phagocytic cells
Source: PLoS One. 2022 Oct 31;17(10):e0269093. doi: 10.1371/journal.pone.0269093 (PMC9621411; doi:10.1371/journal.pone.0269093)
Supplement: S1 Data — (ZIP) [file pone.0269093.s001.zip › Primary/Experimental/Figure 9/A Kp WT + mutants/120619 NPN assay.xlsx]

## Sheet: Data brut
##BLOCKS= 1
Plate:	TUNE BOTTOM	1.3	TimeFormat	Kinetic	Fluorescence	FALSE	Raw	FALSE	16	300	20				1	405	1	6	96	360	Manual				0	Automatic			1	4
Time	Temperature(¡C)	A1	A2	A3	A4	A5	A6	A7	A8	A9	A10	A11	A12	B1	B2	B3	B4	B5	B6	B7	B8	B9	B10	B11	B12	C1	C2	C3	C4	C5	C6	C7	C8	C9	C10	C11	C12	D1	D2	D3	D4	D5	D6	D7	D8	D9	D10	D11	D12
00:00:00	25.5	178747	149892	155951	149162	179578	145479							1408394	145559	154682	151435	170813	151155							227617	222710	219539	236062	232717	238341							2053757	2576892	2217062	2839116	4096244	4224452
00:00:19	25.5	181036	160181	149810	154598	172402	149607							1395802	157808	157411	153565	171721	142734							229420	226443	226836	229439	231504	223647							2088713	2575560	2222231	2842318	4049918	4271510
00:00:39	25.5	176125	148078	154627	147400	171179	157002							1373794	145745	158593	150645	161432	147741							229459	220848	229689	224639	230502	243933							2135213	2609140	2329906	2819029	4039273	4228832
00:00:59	25.5	179180	155308	157413	146262	176017	149474							1409022	144216	155524	146726	168724	140472							229426	227344	221714	232470	228716	217589							2105330	2591455	2257685	2807606	4018825	4231544
00:01:19	25.5	169679	155687	152336	153935	167508	153684							1379780	150199	152972	146211	165957	140803							227320	228926	215943	224895	232323	227297							2116062	2614857	2273170	2841726	4236896	4348788
00:01:39	25.5	175850	153292	153630	153845	177537	146446							1342650	155301	158017	149788	167068	144700							234020	218573	231394	230287	228220	232691							2171570	2549658	2251840	2815194	4123613	4270664
00:01:59	25.5	178400	145773	153559	158451	171036	149388							1372121	147111	154720	145700	163980	149372							231368	226054	223144	230644	226056	229630							2141278	2546127	2326140	2895179	4115396	4309846
00:02:19	25.5	172789	156782	157282	148667	166073	153220							1372889	153976	161188	152595	165718	148861							238489	219543	227167	236166	236554	234134							2145627	2570010	2291970	2848400	4081089	4327971
00:02:39	25.5	181952	154062	152648	155111	185948	149468							1373901	143254	157396	142079	167076	143742							233267	220091	222467	230700	220334	229043							2187332	2546464	2338727	2865357	4105719	4383968
00:02:59	25.5	178953	148517	156495	151392	174453	138836							1376847	150300	163156	147815	162870	142065							239132	228010	220741	224188	229628	223847							2182116	2575698	2327340	2875852	4068828	4388374
00:03:19	25.5	176614	152181	151242	153150	170595	152267							1384768	153081	160335	153941	167895	143007							225294	227912	225817	215020	232296	224980							2229516	2590786	2327786	2926512	4144266	4431129
00:03:39	25.5	174743	159524	160027	154351	176518	143447							1397789	149737	154607	156447	175302	138158							230494	222537	221067	225853	213760	225225							2324472	2614665	2387134	2885909	4175226	4433864
00:03:59	25.5	163306	152964	148672	152999	176926	149976							1367393	141176	156612	159383	164694	149829							232018	220935	220368	230159	231133	235764							2148237	2733286	2374941	2911450	4178485	4527324
00:04:19	25.5	171169	156210	156703	148252	171487	148367							1385507	149395	160180	142252	173059	144452							218382	229226	217762	227041	236799	226504							2216682	2612894	2430479	2922427	4163558	4473315
00:04:39	25.5	177687	156692	154746	153547	174474	146203							1398855	151036	155578	148945	163037	148470							236641	221588	224799	222851	232418	221144							2175109	2616500	2369448	2956376	4199084	4408368
00:04:59	25.5	172316	150428	149074	148385	169516	150316							1365779	144353	160118	143602	158996	147616							228628	225876	221729	219221	221018	218827							2228468	2599077	2353161	2919165	4191997	4379520
~End
Original Filename: PARAPHYME EX355_Em405 06-12-19-131333; Date Last Saved: 12.06.2019 13:13:33
[truncated: 48 more columns]

## Sheet: Timepoint
Time	HEPES	HEPES+NPN	HEPES+ WT DMSO	HEPES + WTK2	HEPES+ wbbM DMSO	HEPES+wbbMK2	HEPES+waaQDMSO	HEPES+waaQK2	HEPES+ WT DMSO+NPN	HEPES + WTK2+NPN	HEPES+ wbbM DMSO+NPN	HEPES+wbbMK2+NPN	HEPES+waaQDMSO+NPN	HEPES+waaQK2+NPN
00:00:00	178747	1408394	227617	222710	219539	236062	232717	238341	2053757	2576892	2217062	2839116	4096244	4224452
00:04:59	172316	1365779	228628	225876	221729	219221	221018	218827	2228468	2599077	2353161	2919165	4191997	4379520
	Timepoint 0	HEPES+ WT DMSO+NPN	HEPES + WTK2+NPN	HEPES+ wbbM DMSO+NPN	HEPES+wbbMK2+NPN	HEPES+waaQDMSO+NPN	HEPES+waaQK2+NPN		Timepoint 5min	HEPES+ WT DMSO+NPN	HEPES + WTK2+NPN	HEPES+ wbbM DMSO+NPN	HEPES+wbbMK2+NPN	HEPES+waaQDMSO+NPN	HEPES+waaQK2+NPN
moins NPN	2019-06-12	645363	1168498	808668	1430722	2687850	2816058		2019-06-12	862689	1233298	987382	1553386	2826218	3013741
normalisé à WT	Timepoint 0	HEPES+ WT DMSO+NPN	HEPES + WTK2+NPN	HEPES+ wbbM DMSO+NPN	HEPES+wbbMK2+NPN	HEPES+waaQDMSO+NPN	HEPES+waaQK2+NPN		Timepoint 5min	HEPES+ WT DMSO+NPN	HEPES + WTK2+NPN	HEPES+ wbbM DMSO+NPN	HEPES+wbbMK2+NPN	HEPES+waaQDMSO+NPN	HEPES+waaQK2+NPN
	2019-06-12	100	181.061	125.304	221.693	416.487	436.353		2019-06-12	100	142.96	114.454	180.063	327.606	349.343
