# Supplementary material for: 5-ethyl-2’-deoxyuridine fragilizes Klebsiella pneumoniae outer wall and facilitates intracellular killing by phagocytic cells
Source: PLoS One. 2022 Oct 31;17(10):e0269093. doi: 10.1371/journal.pone.0269093 (PMC9621411; doi:10.1371/journal.pone.0269093)
Supplement: S1 Data — (ZIP) [file pone.0269093.s001.zip › Primary/Experimental/Figure 9/A Kp WT + mutants/130619NPN.xlsx]

## Sheet: 130619NPN
Time	HEPES	HEPES+NPN	HEPES+WTDMSO	HEPES+WTK2	HEPES+WbbMDMSO	HEPES+WbbMK2	HEPES+WaaQ DMSO	HEPES+WaaQK2	NPN+HEPES+WTDMSO	NPN+HEPES+WTK2	NPN+HEPES+WbbMDMSO	NPN+HEPES+WbbMK2	NPN+HEPES+WaaQ DMSO	NPN+HEPES+WaaQK2
00:00:00	173617	359692	231889	223336	226652	226625	276298	244890	602037	658218	570248	728935	930937	893094
00:00:20	170710	368692	218215	219719	224021	232381	281137	250009	585695	661536	533106	715182	940306	904746
00:00:40	174027	353701	225001	239691	224309	240576	281592	242562	607266	662472	555920	744870	914610	895981
00:01:00	177278	351642	223664	245894	224347	229936	273458	245243	594534	647225	624176	709510	919365	920648
00:01:20	168145	347546	232892	226696	225217	229283	276860	252915	587924	660248	545405	716878	927057	921919
00:01:40	169977	361290	218805	240796	229965	232492	284052	250667	599071	657414	580885	715708	946474	905767
00:02:00	168200	358417	222063	233209	223987	233917	275640	255355	610141	677353	574886	725696	923147	903559
00:02:20	173709	355590	225278	230291	218618	233867	279722	249761	594480	666720	547928	714142	929726	939690
00:02:40	176615	367581	219340	227575	221360	231308	278556	254093	599473	659834	554498	698380	931940	934983
00:03:00	176483	352784	220594	232868	216545	229818	291383	247743	600733	641395	551671	714744	930549	906697
00:03:20	176183	371592	220664	222332	226328	231977	282826	257237	594765	660128	565865	708177	909233	899693
00:03:40	173724	352271	216503	229519	225941	227587	278151	241315	594248	653825	561945	706116	919401	917037
00:04:00	167658	367024	219154	228677	222073	231270	281088	252797	591557	658398	550715	714319	950582	918944
00:04:20	168994	346811	231547	238867	220426	216439	281357	244502	860046	650644	560691	698796	907160	888247
00:04:40	175272	355177	230105	233147	226762	220538	270476	246062	596185	664557	581478	722456	912219	912487
00:05:00	174543	354342	228123	235178	214674	225419	279952	244487	611690	662165	557110	734560	934931	917474

## Sheet: DATA
Time	HEPES	HEPES+NPN	HEPES+WTDMSO	HEPES+WTK2	HEPES+WbbMDMSO	HEPES+WbbMK2	HEPES+WaaQ DMSO	HEPES+WaaQK2	NPN+HEPES+WTDMSO	NPN+HEPES+WTK2	NPN+HEPES+WbbMDMSO	NPN+HEPES+WbbMK2	NPN+HEPES+WaaQ DMSO	NPN+HEPES+WaaQK2
00:00:00	173617	359692	231889	223336	226652	226625	276298	244890	602037	658218	570248	728935	930937	893094
00:00:20	170710	368692	218215	219719	224021	232381	281137	250009	585695	661536	533106	715182	940306	904746
00:00:40	174027	353701	225001	239691	224309	240576	281592	242562	607266	662472	555920	744870	914610	895981
00:01:00	177278	351642	223664	245894	224347	229936	273458	245243	594534	647225	624176	709510	919365	920648
00:01:20	168145	347546	232892	226696	225217	229283	276860	252915	587924	660248	545405	716878	927057	921919
00:01:40	169977	361290	218805	240796	229965	232492	284052	250667	599071	657414	580885	715708	946474	905767
00:02:00	168200	358417	222063	233209	223987	233917	275640	255355	610141	677353	574886	725696	923147	903559
00:02:20	173709	355590	225278	230291	218618	233867	279722	249761	594480	666720	547928	714142	929726	939690
00:02:40	176615	367581	219340	227575	221360	231308	278556	254093	599473	659834	554498	698380	931940	934983
00:03:00	176483	352784	220594	232868	216545	229818	291383	247743	600733	641395	551671	714744	930549	906697
00:03:20	176183	371592	220664	222332	226328	231977	282826	257237	594765	660128	565865	708177	909233	899693
00:03:40	173724	352271	216503	229519	225941	227587	278151	241315	594248	653825	561945	706116	919401	917037
00:04:00	167658	367024	219154	228677	222073	231270	281088	252797	591557	658398	550715	714319	950582	918944
00:04:20	168994	346811	231547	238867	220426	216439	281357	244502	860046	650644	560691	698796	907160	888247
00:04:40	175272	355177	230105	233147	226762	220538	270476	246062	596185	664557	581478	722456	912219	912487
00:05:00	174543	354342	228123	235178	214674	225419	279952	244487	611690	662165	557110	734560	934931	917474
moins HEPES+NPN	NPN+HEPES+WTDMSO	NPN+HEPES+WTK2	NPN+HEPES+WbbMDMSO	NPN+HEPES+WbbMK2	NPN+HEPES+WaaQ DMSO	NPN+HEPES+WaaQK2
time	242345	298526	210556	369243	571245	533402
time 5	257348	307823	202768	380218	580589	563132
Normalisé à WT	NPN+HEPES+WTDMSO	NPN+HEPES+WTK2	NPN+HEPES+WbbMDMSO	NPN+HEPES+WbbMK2	NPN+HEPES+WaaQ DMSO	NPN+HEPES+WaaQK2
Time	100	123.182	86.8827	152.363	235.716	220.1
time 5	100	119.614	78.7914	147.745	225.605	218.821
