# Supplementary material for: 5-ethyl-2’-deoxyuridine fragilizes Klebsiella pneumoniae outer wall and facilitates intracellular killing by phagocytic cells
Source: PLoS One. 2022 Oct 31;17(10):e0269093. doi: 10.1371/journal.pone.0269093 (PMC9621411; doi:10.1371/journal.pone.0269093)
Supplement: S1 Data — (ZIP) [file pone.0269093.s001.zip › Primary/Experimental/Figure 9/A Kp WT + mutants/230519 TEST NPN.xlsx]

## Sheet: Data timepoint
##BLOCKS= 1
Plate:	TUNE BOTTOM	1.3	FALSE	16	300	20				1	405	1	6	96	360	Manual				0	Automatic
Time	HEPES	HEPES+NPN	HEPES+WtDmso	HEPES+WtK2	HEPES+wbbMDMSO	HEPES+wbbMK2	HEPES+waaQDMSO	HEPES+waaQK2	HEPESNPN+WtDmso	HEPESNPN+WtK2	HEPESNPN+wbbMDMSO	HEPESNPN+wbbMK2	HEPESNPN+waaQDMSO	HEPESNPN+waaQK2	Temperature(¡C)
00:00:00	256600	4320160	279708	290620	286341	279346	306887	296372	4773052	5398530	5092020	5757910	7014676	6436499	26
00:00:19	249895	4273423	274577	291426	290806	285348	300217	294161	4829148	5462080	5094936	5760932	7024347	6512894	26
00:00:39	251467	4293274	276480	286061	282146	282161	304358	299083	4769612	5511766	5084446	5729186	7047552	6436037	26
00:00:59	243108	4310982	269451	285399	281088	286326	289813	299586	4835318	5526336	5163064	5766434	7012458	6532533	26
00:01:19	248970	4300544	271441	281551	293432	290469	302912	295704	4842412	5650932	5173214	5808430	7079947	6518148	26
00:01:39	248061	4270818	280780	275616	289349	289937	304261	280340	4926045	5651504	5173234	5877706	7204441	6519408	26
00:01:59	253724	4272528	270188	282283	281495	283516	307441	292303	4987367	5636727	5251852	5887757	7264395	6553062	26
00:02:19	257748	4290753	281143	286003	280728	290005	296732	297286	4955089	5582580	5196695	5899129	7176900	6592350	26
00:02:39	247645	4285869	280311	283393	289256	287894	290218	283694	4938144	5647720	5213070	5916325	7180765	6594058	26
00:02:59	254001	4293808	288864	289292	281407	279205	304431	291566	4919600	5737400	5269775	5922806	7272767	6689053	26
00:03:19	243911	4276508	283784	290508	295267	282459	300348	293043	4967931	5711810	5282144	5955947	7247004	6652800	26
00:03:39	257340	4282354	270380	278283	292870	286480	300811	290317	4881934	5756269	5264138	6081095	7321238	6667560	26
00:03:59	248690	4238290	275337	286905	261379	287502	299263	289901	4935522	5710340	5282894	5932498	7298958	6690792	26
00:04:19	244222	4239786	279933	282948	278926	286139	295656	285975	4926944	5734650	5290064	5978578	7439158	6730408	26
00:04:39	256760	4291542	274071	290644	272058	285405	298738	293582	4924655	5762528	5324636	6027842	7327254	6734073	26
00:04:59	252919	4279024	281220	285033	278222	291996	297525	299539	4972234	5696199	5293785	6085544	7337266	6672502	26
~End
Original Filename: PARAPHYME EX355_Em405 05-23-19-131442; Date Last Saved: 23.05.2019 13:14:42

## Sheet: Data
##BLOCKS= 1
Plate:	TUNE BOTTOM	1.3	FALSE	16	300	20				1	405	1	6	96	360	Manual				0	Automatic
Time	HEPES	HEPES+NPN	HEPES+WtDmso	HEPES+WtK2	HEPES+wbbMDMSO	HEPES+wbbMK2	HEPES+waaQDMSO	HEPES+waaQK2	HEPESNPN+WtDmso	HEPESNPN+WtK2	HEPESNPN+wbbMDMSO	HEPESNPN+wbbMK2	HEPESNPN+waaQDMSO	HEPESNPN+waaQK2	Temperature(¡C)
00:00:00	256600	4320160	279708	290620	286341	279346	306887	296372	4773052	5398530	5092020	5757910	7014676	6436499	26
00:00:19	249895	4273423	274577	291426	290806	285348	300217	294161	4829148	5462080	5094936	5760932	7024347	6512894	26
00:00:39	251467	4293274	276480	286061	282146	282161	304358	299083	4769612	5511766	5084446	5729186	7047552	6436037	26
00:00:59	243108	4310982	269451	285399	281088	286326	289813	299586	4835318	5526336	5163064	5766434	7012458	6532533	26
00:01:19	248970	4300544	271441	281551	293432	290469	302912	295704	4842412	5650932	5173214	5808430	7079947	6518148	26
00:01:39	248061	4270818	280780	275616	289349	289937	304261	280340	4926045	5651504	5173234	5877706	7204441	6519408	26
00:01:59	253724	4272528	270188	282283	281495	283516	307441	292303	4987367	5636727	5251852	5887757	7264395	6553062	26
00:02:19	257748	4290753	281143	286003	280728	290005	296732	297286	4955089	5582580	5196695	5899129	7176900	6592350	26
00:02:39	247645	4285869	280311	283393	289256	287894	290218	283694	4938144	5647720	5213070	5916325	7180765	6594058	26
00:02:59	254001	4293808	288864	289292	281407	279205	304431	291566	4919600	5737400	5269775	5922806	7272767	6689053	26
00:03:19	243911	4276508	283784	290508	295267	282459	300348	293043	4967931	5711810	5282144	5955947	7247004	6652800	26
00:03:39	257340	4282354	270380	278283	292870	286480	300811	290317	4881934	5756269	5264138	6081095	7321238	6667560	26
00:03:59	248690	4238290	275337	286905	261379	287502	299263	289901	4935522	5710340	5282894	5932498	7298958	6690792	26
00:04:19	244222	4239786	279933	282948	278926	286139	295656	285975	4926944	5734650	5290064	5978578	7439158	6730408	26
00:04:39	256760	4291542	274071	290644	272058	285405	298738	293582	4924655	5762528	5324636	6027842	7327254	6734073	26
00:04:59	252919	4279024	281220	285033	278222	291996	297525	299539	4972234	5696199	5293785	6085544	7337266	6672502	26
~End
Original Filename: PARAPHYME EX355_Em405 05-23-19-131442; Date Last Saved: 23.05.2019 13:14:42

## Sheet: Feuil1
##BLOCKS= 1
Plate:	TUNE BOTTOM	1.3	TimeFormat	Kinetic	Fluorescence	FALSE	Raw	FALSE	16	300	20				1	405	1	6	96	360	Manual				0	Automatic			1	4
Time	Temperature(¡C)	HEPES	A2	A3	A4	A5	A6	A7	A8	A9	A10	A11	A12	B1	B2	B3	B4	B5	B6	B7	B8	B9	B10	B11	B12	C1	C2	C3	C4	C5	C6	C7	C8	C9	C10	C11	C12	D1	D2	D3	D4	D5	D6	D7	D8	D9	D10	D11	D12
00:00:00	26	256600	238107	254465	256400	251117	247842							4320160	242583	253204	245240	244916	253257							279708	290620	286341	279346	306887	296372							4773052	5398530	5092020	5757910	7014676	6436499
00:00:19	26	249895	242736	249142	247757	247991	257881							4273423	240397	244244	248400	254519	241059							274577	291426	290806	285348	300217	294161							4829148	5462080	5094936	5760932	7024347	6512894
00:00:39	26	251467	231066	260267	256976	259691	253900							4293274	235882	246393	249165	242008	252527							276480	286061	282146	282161	304358	299083							4769612	5511766	5084446	5729186	7047552	6436037
00:00:59	26	243108	245547	246623	249213	249313	250843							4310982	240024	244769	249225	249378	243282							269451	285399	281088	286326	289813	299586							4835318	5526336	5163064	5766434	7012458	6532533
00:01:19	26	248970	240617	245265	242577	244957	254968							4300544	237663	238056	247502	249177	255117							271441	281551	293432	290469	302912	295704							4842412	5650932	5173214	5808430	7079947	6518148
00:01:39	26	248061	248429	250130	246835	246519	256173							4270818	231635	248850	266887	249184	250534							280780	275616	289349	289937	304261	280340							4926045	5651504	5173234	5877706	7204441	6519408
00:01:59	26	253724	255525	251937	251734	242693	253554							4272528	244031	241474	235349	248617	251105							270188	282283	281495	283516	307441	292303							4987367	5636727	5251852	5887757	7264395	6553062
00:02:19	26	257748	241389	258997	234103	248220	259454							4290753	257293	246169	248156	255841	245345							281143	286003	280728	290005	296732	297286							4955089	5582580	5196695	5899129	7176900	6592350
00:02:39	26	247645	243533	251790	243857	251175	253202							4285869	238511	252543	241403	250617	253338							280311	283393	289256	287894	290218	283694							4938144	5647720	5213070	5916325	7180765	6594058
00:02:59	26	254001	239455	250670	241817	256411	255149							4293808	233655	239927	237905	248078	243651							288864	289292	281407	279205	304431	291566							4919600	5737400	5269775	5922806	7272767	6689053
00:03:19	26	243911	250449	253181	252056	253976	245685							4276508	244503	240308	245589	245255	245118							283784	290508	295267	282459	300348	293043							4967931	5711810	5282144	5955947	7247004	6652800
00:03:39	26	257340	241308	249194	260415	243529	252855							4282354	237755	242035	248347	241382	249309							270380	278283	292870	286480	300811	290317							4881934	5756269	5264138	6081095	7321238	6667560
00:03:59	26	248690	248338	256173	250641	253051	243753							4238290	244294	233007	252209	242903	256446							275337	286905	261379	287502	299263	289901							4935522	5710340	5282894	5932498	7298958	6690792
00:04:19	26	244222	242122	244205	253184	259039	252482							4239786	243927	246043	241214	240881	250134							279933	282948	278926	286139	295656	285975							4926944	5734650	5290064	5978578	7439158	6730408
00:04:39	26	256760	244729	244892	240143	244851	251753							4291542	242147	247663	242312	244430	244286							274071	290644	272058	285405	298738	293582							4924655	5762528	5324636	6027842	7327254	6734073
00:04:59	26	252919	242429	240466	255928	254400	250161							4279024	244007	235176	253049	243215	248098							281220	285033	278222	291996	297525	299539							4972234	5696199	5293785	6085544	7337266	6672502
~End
Original Filename: PARAPHYME EX355_Em405 05-23-19-131442; Date Last Saved: 23.05.2019 13:14:42
[truncated: 48 more columns]
