# Supplementary material for: 5-ethyl-2’-deoxyuridine fragilizes Klebsiella pneumoniae outer wall and facilitates intracellular killing by phagocytic cells
Source: PLoS One. 2022 Oct 31;17(10):e0269093. doi: 10.1371/journal.pone.0269093 (PMC9621411; doi:10.1371/journal.pone.0269093)
Supplement: S1 Data — (ZIP) [file pone.0269093.s001.zip › Primary/Experimental/Figure 9/A Kp WT + mutants/15052019 NPN.xlsx]

## Sheet: AU
	HEPES	HEPES+NPN	KpDMSO+HEPES	KpK2+HEPES	wbbM DMSO+HEPES	wbbM K2+HEPES	waaQ DMSO+HEPES	waaQ K2+HEPES	KpDMSO+HEPES+NPN	KpK2+HEPES+NPN	wbbM DMSO+HEPES+NPN	wbbM K2+HEPES+NPN	waaQ DMSO+HEPES+NPN	waaQ K2+HEPES+NPN
Time 0min	254778	708576	290527	297452	368526	299410	317434	316214	1438654	1794749	1413472	1925829	3425903	4204520
Time 5min	253186	678898	277180	285901	293746	296673	319380	316101	1583386	1980615	1608050	2119642	3562320	4348343

## Sheet:  150519 NPN assay (4)
##BLOCKS= 1
Plate:	TUNE BOTTOM	1.3	TimeFormat	Kinetic	Fluorescence	FALSE	Raw	FALSE	16	300	20				1	405	1	6	96				360	Manual												0	Automatic			1	4
		A1	A2	A3	A4	A5	A6	B1	B2	B3	B4	B5	B6	C1	C2	C3	C4	C5	C6				D1	D2					D3	D4					D5	D6
Time	Temperature(¡C)	HEPES	NOTHING	NOTHING	NOTHING	NOTHING	NOTHING	HEPES+NPN	NOTHING	NOTHING	NOTHING	NOTHING	NOTHING	KpDMSO+HEPES	KpK2+HEPES	wbbM DMSO+HEPES	wbbM K2+HEPES	waaQ DMSO+HEPES	waaQ K2+HEPES				KpDMSO+HEPES+NPN	KpK2+HEPES+NPN					wbbM DMSO+HEPES+NPN	wbbM K2+HEPES+NPN					waaQ DMSO+HEPES+NPN	waaQ K2+HEPES+NPN
00:00:00	27.5	254778	243921	248534	238507	249901	245457	708576	247045	234486	251262	249564	247550	290527	297452	368526	299410	317434	316214	730078	1086173	124.752	1438654	1794749	704896	1217253	136.248	98.2496	1413472	1925829	2717327	3495944	122.727	238.133	3425903	4204520
00:00:19	27.5	250211	244602	232482	245806	239277	251863	704903	254565	235056	237652	260270	255730	280843	293985	413081	300180	315629	328314	276280			1413934	1776835	251098				1426862	1930621	2972105				3382337	4212927
00:00:39	27.5	257448	241827	239584	247491	240694	248898	698252	255963	248045	242993	242031	248104	281993	289525	408620	294193	320535	311931	1148127			1435317	1849644	1044946				1437659	1940956	3108469				3368721	4227894
00:00:59	27.5	260712	245225	242583	247661	243802	251411	703209	242509	240974	254665	249826	244388	284945	290988	391355	297395	311031	314108				1437818	1831512					1465078	1973614					3388424	4167634
00:01:19	27.5	258220	240298	244217	244218	241358	252886	697311	244828	241154	259153	240486	249462	285501	298766	303794	291283	305462	320370				1454202	1802293					1459237	1976064					3369133	4194840
00:01:39	27.5	262651	240635	248792	244866	241170	249303	701880	246144	240628	251584	243159	253564	282953	291713	287525	293609	316045	314241				1451022	1842549					1464066	2020635					3441691	4202432
00:01:59	27.5	254184	242848	248839	245236	244499	253445	697151	242344	236686	237078	251160	257649	280594	294112	286761	299420	315975	305436				1493629	1907011					1507870	2024446					3474750	4281126
00:02:20	27.5	252406	240019	240010	255137	245872	251439	690698	250258	235774	241084	239271	243544	281810	282902	292097	298302	326593	306921				1487853	1914807					1543210	2079804					3461274	4283018
00:02:40	27.5	248907	244605	247219	244118	243571	248737	688790	246007	242588	237244	248905	238881	284926	285563	297942	290927	300176	318222				1514641	1920370					1530034	2051207					3510157	4297333
00:03:00	27.5	250042	240867	247290	239665	236328	249429	706520	229068	244598	242805	240701	250225	291293	276701	299141	295245	316658	323742				1535851	1904912					1545114	2066910					3487470	4336394
00:03:19	27.5	256351	234601	233405	254972	246412	251417	705772	235125	240179	247252	233116	242936	280526	279724	285736	298401	314275	331077				1549646	1904950					1560356	2060674					3525520	4271521
00:03:40	27.5	249508	237501	244230	246704	247493	246370	703881	232449	235224	242830	250728	255568	283391	293451	287134	298261	313849	310036				1562442	1908085					1555122	2115568					3535952	4341836
00:04:00	27.5	249514	235828	245417	248096	246003	256557	697664	245194	244447	241937	249192	255421	281071	287277	283243	293018	314054	315996				1563166	1918456					1553980	2094646					3537285	4346542
00:04:19	27.5	256239	252103	244181	233945	239168	238013	699444	253993	239193	234306	243732	249453	279092	285277	295250	294688	318463	313280				1583033	1950342					1576798	2113916					3507470	4311642
00:04:40	27.5	249889	246186	243872	250466	241283	255421	685914	246951	241518	232417	255209	247919	279328	274983	289760	296767	317277	329273				1576991	1956552					1600122	2111920					3525263	4371384
00:05:00	27.5	253186	238883	242228	239313	235955	241230	678898	256072	252590	241378	248990	242462	277180	285901	293746	296673	319380	316101				1583386	1980615					1608050	2119642					3562320	4348343
~End
Original Filename: PARAPHYME EX355_Em405 05-15-19-142153; Date Last Saved: 15.05.2019 14:21:53
ARBRITARY UNIT?
CTRL
											HEPES NPN-HEPES
											453798

## Sheet:  150519 NPN assay (3)
##BLOCKS= 1
Plate:	TUNE BOTTOM	1.3	TimeFormat	Kinetic	Fluorescence		FALSE		Raw		FALSE		16		300		20								1		405		1	6	96	360	Manual				0	Automatic			1	4
																						C1		C2		C3		C4	C5	C6	D1	D2	D3	D4	D5	D6
Time	HEPES	HEPES+NPN	KpDMSO+HEPES	KpK2+HEPES	wbbM DMSO+HEPES	wbbM K2+HEPES	waaQ DMSO+HEPES	waaQ K2+HEPES	KpDMSO+HEPES+NPN	KpK2+HEPES+NPN	wbbM DMSO+HEPES+NPN	wbbM K2+HEPES+NPN	waaQ DMSO+HEPES+NPN	waaQ K2+HEPES+NPN	Temperature(¡C)
00:00:00	100	100	100	100	100	100	100	100	100	100	100	100	100	100	27.5
00:00:19	98.2075	99.4816	96.6667	98.8344	112.09	100.257	99.4314	103.827	98.2817	99.0019	100.947	100.249	98.7283	100.2	27.5
00:00:39	101.048	98.543	97.0626	97.335	110.88	98.2576	100.977	98.6455	99.768	103.059	101.711	100.785	98.3309	100.556	27.5
00:00:59	102.329	99.2426	98.0787	97.8269	106.195	99.327	97.9829	99.334	99.9419	102.048	103.651	102.481	98.906	99.1227	27.5
00:01:19	101.351	98.4102	98.27	100.442	82.4349	97.2857	96.2285	101.314	101.081	100.42	103.238	102.608	98.3429	99.7698	27.5
00:01:39	103.09	99.055	97.393	98.0706	78.0203	98.0625	99.5624	99.3761	100.86	102.663	103.579	104.923	100.461	99.9503	27.5
00:01:59	99.7669	98.3876	96.581	98.8771	77.813	100.003	99.5404	96.5915	103.821	106.255	106.678	105.121	101.426	101.822	27.5
00:02:20	99.069	97.4769	96.9996	95.1085	79.2609	99.6299	102.885	97.0612	103.42	106.689	109.179	107.995	101.032	101.867	27.5
00:02:40	97.6956	97.2076	98.0721	96.0031	80.8469	97.1668	94.5633	100.635	105.282	106.999	108.247	106.51	102.459	102.207	27.5
00:03:00	98.1411	99.7098	100.264	93.0237	81.1723	98.6089	99.7555	102.381	106.756	106.138	109.313	107.326	101.797	103.136	27.5
00:03:19	100.617	99.6043	96.5576	94.04	77.5348	99.663	99.0048	104.7	107.715	106.14	110.392	107.002	102.908	101.594	27.5
00:03:40	97.9315	99.3374	97.5438	98.6549	77.9142	99.6162	98.8706	98.0463	108.604	106.315	110.021	109.852	103.212	103.266	27.5
00:04:00	97.9339	98.46	96.7452	96.5793	76.8583	97.8651	98.9352	99.9311	108.655	106.893	109.941	108.766	103.251	103.378	27.5
00:04:19	100.573	98.7112	96.064	95.9069	80.1165	98.4229	100.324	99.0721	110.036	108.669	111.555	109.767	102.381	102.548	27.5
00:04:40	98.0811	96.8018	96.1453	92.4462	78.6267	99.1173	99.9505	104.13	109.616	109.015	113.205	109.663	102.9	103.969	27.5
00:05:00	99.3751	95.8116	95.4059	96.1167	79.7084	99.0859	100.613	99.9643	110.06	110.356	113.766	110.064	103.982	103.421	27.5
~End
Original Filename: PARAPHYME EX355_Em405 05-15-19-142153; Date Last Saved: 15.05.2019 14:21:53
ARBRITARY UNIT?
CTRL
			Montre qu'au cours du temps la fluorescence reste stable et donc la perméability.

## Sheet:  150519 NPN assay (2)
##BLOCKS= 1
Plate:	TUNE BOTTOM	1.3	TimeFormat	Kinetic	Fluorescence	FALSE	Raw	FALSE	16	300	20				1	405	1	6	96	360	Manual				0	Automatic			1	4
		A1	A2	A3	A4	A5	A6	B1	B2	B3	B4	B5	B6	C1	C2	C3	C4	C5	C6	D1	D2	D3	D4	D5	D6
Time	Temperature(¡C)	HEPES	NOTHING	NOTHING	NOTHING	NOTHING	NOTHING	HEPES+NPN	NOTHING	NOTHING	NOTHING	NOTHING	NOTHING	KpDMSO+HEPES	KpK2+HEPES	wbbM DMSO+HEPES	wbbM K2+HEPES	waaQ DMSO+HEPES	waaQ K2+HEPES	KpDMSO+HEPES+NPN	KpK2+HEPES+NPN	wbbM DMSO+HEPES+NPN	wbbM K2+HEPES+NPN	waaQ DMSO+HEPES+NPN	waaQ K2+HEPES+NPN
00:00:00	27.5	254778	243921	248534	238507	249901	245457	708576	247045	234486	251262	249564	247550	290527	297452	368526	299410	317434	316214	1438654	1794749	1413472	1925829	3425903	4204520
00:00:19	27.5	250211	244602	232482	245806	239277	251863	704903	254565	235056	237652	260270	255730	280843	293985	413081	300180	315629	328314	1413934	1776835	1426862	1930621	3382337	4212927
00:00:39	27.5	257448	241827	239584	247491	240694	248898	698252	255963	248045	242993	242031	248104	281993	289525	408620	294193	320535	311931	1435317	1849644	1437659	1940956	3368721	4227894
00:00:59	27.5	260712	245225	242583	247661	243802	251411	703209	242509	240974	254665	249826	244388	284945	290988	391355	297395	311031	314108	1437818	1831512	1465078	1973614	3388424	4167634
00:01:19	27.5	258220	240298	244217	244218	241358	252886	697311	244828	241154	259153	240486	249462	285501	298766	303794	291283	305462	320370	1454202	1802293	1459237	1976064	3369133	4194840
00:01:39	27.5	262651	240635	248792	244866	241170	249303	701880	246144	240628	251584	243159	253564	282953	291713	287525	293609	316045	314241	1451022	1842549	1464066	2020635	3441691	4202432
00:01:59	27.5	254184	242848	248839	245236	244499	253445	697151	242344	236686	237078	251160	257649	280594	294112	286761	299420	315975	305436	1493629	1907011	1507870	2024446	3474750	4281126
00:02:20	27.5	252406	240019	240010	255137	245872	251439	690698	250258	235774	241084	239271	243544	281810	282902	292097	298302	326593	306921	1487853	1914807	1543210	2079804	3461274	4283018
00:02:40	27.5	248907	244605	247219	244118	243571	248737	688790	246007	242588	237244	248905	238881	284926	285563	297942	290927	300176	318222	1514641	1920370	1530034	2051207	3510157	4297333
00:03:00	27.5	250042	240867	247290	239665	236328	249429	706520	229068	244598	242805	240701	250225	291293	276701	299141	295245	316658	323742	1535851	1904912	1545114	2066910	3487470	4336394
00:03:19	27.5	256351	234601	233405	254972	246412	251417	705772	235125	240179	247252	233116	242936	280526	279724	285736	298401	314275	331077	1549646	1904950	1560356	2060674	3525520	4271521
00:03:40	27.5	249508	237501	244230	246704	247493	246370	703881	232449	235224	242830	250728	255568	283391	293451	287134	298261	313849	310036	1562442	1908085	1555122	2115568	3535952	4341836
00:04:00	27.5	249514	235828	245417	248096	246003	256557	697664	245194	244447	241937	249192	255421	281071	287277	283243	293018	314054	315996	1563166	1918456	1553980	2094646	3537285	4346542
00:04:19	27.5	256239	252103	244181	233945	239168	238013	699444	253993	239193	234306	243732	249453	279092	285277	295250	294688	318463	313280	1583033	1950342	1576798	2113916	3507470	4311642
00:04:40	27.5	249889	246186	243872	250466	241283	255421	685914	246951	241518	232417	255209	247919	279328	274983	289760	296767	317277	329273	1576991	1956552	1600122	2111920	3525263	4371384
00:05:00	27.5	253186	238883	242228	239313	235955	241230	678898	256072	252590	241378	248990	242462	277180	285901	293746	296673	319380	316101	1583386	1980615	1608050	2119642	3562320	4348343
~End
Original Filename: PARAPHYME EX355_Em405 05-15-19-142153; Date Last Saved: 15.05.2019 14:21:53
ARBRITARY UNIT?
CTRL

## Sheet:  150519 NPN assay
##BLOCKS= 1
Plate:	TUNE BOTTOM	1.3	TimeFormat	Kinetic	Fluorescence	FALSE	Raw	FALSE	16	300	20				1	405	1	6	96	360	Manual				0	Automatic			1	4
		A1	A2	A3	A4	A5	A6	B1	B2	B3	B4	B5	B6	C1	C2	C3	C4	C5	C6	D1	D2	D3	D4	D5	D6
Time	Temperature(¡C)
00:00:00	27.5	254778	243921	248534	238507	249901	245457	708576	247045	234486	251262	249564	247550	290527	297452	368526	299410	317434	316214	1438654	1794749	1413472	1925829	3425903	4204520
00:00:19	27.5	250211	244602	232482	245806	239277	251863	704903	254565	235056	237652	260270	255730	280843	293985	413081	300180	315629	328314	1413934	1776835	1426862	1930621	3382337	4212927
00:00:39	27.5	257448	241827	239584	247491	240694	248898	698252	255963	248045	242993	242031	248104	281993	289525	408620	294193	320535	311931	1435317	1849644	1437659	1940956	3368721	4227894
00:00:59	27.5	260712	245225	242583	247661	243802	251411	703209	242509	240974	254665	249826	244388	284945	290988	391355	297395	311031	314108	1437818	1831512	1465078	1973614	3388424	4167634
00:01:19	27.5	258220	240298	244217	244218	241358	252886	697311	244828	241154	259153	240486	249462	285501	298766	303794	291283	305462	320370	1454202	1802293	1459237	1976064	3369133	4194840
00:01:39	27.5	262651	240635	248792	244866	241170	249303	701880	246144	240628	251584	243159	253564	282953	291713	287525	293609	316045	314241	1451022	1842549	1464066	2020635	3441691	4202432
00:01:59	27.5	254184	242848	248839	245236	244499	253445	697151	242344	236686	237078	251160	257649	280594	294112	286761	299420	315975	305436	1493629	1907011	1507870	2024446	3474750	4281126
00:02:20	27.5	252406	240019	240010	255137	245872	251439	690698	250258	235774	241084	239271	243544	281810	282902	292097	298302	326593	306921	1487853	1914807	1543210	2079804	3461274	4283018
00:02:40	27.5	248907	244605	247219	244118	243571	248737	688790	246007	242588	237244	248905	238881	284926	285563	297942	290927	300176	318222	1514641	1920370	1530034	2051207	3510157	4297333
00:03:00	27.5	250042	240867	247290	239665	236328	249429	706520	229068	244598	242805	240701	250225	291293	276701	299141	295245	316658	323742	1535851	1904912	1545114	2066910	3487470	4336394
00:03:19	27.5	256351	234601	233405	254972	246412	251417	705772	235125	240179	247252	233116	242936	280526	279724	285736	298401	314275	331077	1549646	1904950	1560356	2060674	3525520	4271521
00:03:40	27.5	249508	237501	244230	246704	247493	246370	703881	232449	235224	242830	250728	255568	283391	293451	287134	298261	313849	310036	1562442	1908085	1555122	2115568	3535952	4341836
00:04:00	27.5	249514	235828	245417	248096	246003	256557	697664	245194	244447	241937	249192	255421	281071	287277	283243	293018	314054	315996	1563166	1918456	1553980	2094646	3537285	4346542
00:04:19	27.5	256239	252103	244181	233945	239168	238013	699444	253993	239193	234306	243732	249453	279092	285277	295250	294688	318463	313280	1583033	1950342	1576798	2113916	3507470	4311642
00:04:40	27.5	249889	246186	243872	250466	241283	255421	685914	246951	241518	232417	255209	247919	279328	274983	289760	296767	317277	329273	1576991	1956552	1600122	2111920	3525263	4371384
00:05:00	27.5	253186	238883	242228	239313	235955	241230	678898	256072	252590	241378	248990	242462	277180	285901	293746	296673	319380	316101	1583386	1980615	1608050	2119642	3562320	4348343
~End
Original Filename: PARAPHYME EX355_Em405 05-15-19-142153; Date Last Saved: 15.05.2019 14:21:53
