# Supplementary material for: 5-ethyl-2’-deoxyuridine fragilizes Klebsiella pneumoniae outer wall and facilitates intracellular killing by phagocytic cells
Source: PLoS One. 2022 Oct 31;17(10):e0269093. doi: 10.1371/journal.pone.0269093 (PMC9621411; doi:10.1371/journal.pone.0269093)
Supplement: S1 Data — (ZIP) [file pone.0269093.s001.zip › Primary/Experimental/Figure 9/C_D Klebsiella strains/291119 NPN bact K2/a verifier variability en minutes.xlsx]

## Sheet: Sheet1
##BLOCKS= 1
Plate:	FLUO	1.3	TimeFormat	Kinetic	Fluorescence	TRUE	Raw	FALSE	11	300	30				1	405	1	12	96	360	Manual				0	Automatic			1	8
Time	Temperature(¡C)	A1	A2	A3	A4	A5	A6	A7	A8	A9	A10	A11	A12	B1	B2	B3	B4	B5	B6	B7	B8	B9	B10	B11	B12	C1	C2	C3	C4	C5	C6	C7	C8	C9	C10	C11	C12	D1	D2	D3	D4	D5	D6	D7	D8	D9	D10	D11	D12
00:00:00	22.5	125920	217573	127755	143160	133479	119857	126534	125160	123038	119063	128490	127072	123069	122041	117391	114404	117052	140872	119719	124865	250476	129046	120391	115289	272668	299967	196517	201339	217586	190437	177558	193477	193092	305843	120619	123798	253778	216600	217050	208140	220060	204182	180231	221737	222955	218287	168542	123739
00:00:30	22.5	128619	229224	127830	145056	128926	127779	119546	123869	123203	122075	126861	121379	122987	126701	127304	114497	120120	134401	122740	122009	250649	123099	119297	118516	266927	306787	200834	193776	212578	188659	180377	192954	195499	311468	122019	120616	252829	228972	218663	207820	218485	198268	184676	224785	218039	226477	158886	114832
00:01:01	22.5	124124	233903	125666	147165	126639	132424	120551	126792	125236	123531	123211	120582	122428	126094	122324	119918	129179	137060	123020	120743	256120	127581	115939	118306	267536	300279	198542	194884	221698	198451	192933	191818	189360	310529	122257	116681	257966	231024	217223	196721	225260	202048	177762	237998	214594	222115	167842	110845
00:01:33	22.5	121329	226536	128506	139128	121570	128241	123042	128359	124108	122412	118939	119400	125227	124284	123740	115286	119782	140396	122043	123010	252395	126608	117934	117455	269126	308604	205824	193609	219982	191721	191129	189291	194301	307980	120340	124249	257156	223158	216637	217772	223077	211182	187059	235058	224006	218385	172354	118777
00:02:04	22.5	128416	243159	131656	132770	123622	123199	128252	121847	124184	125754	118295	123495	129044	126817	123790	120962	117235	139527	120401	123316	261071	127664	121722	123790	261068	301920	210544	201167	227951	182753	193377	187146	199578	304929	122416	116369	255392	232727	233938	213518	221334	211595	178810	232284	221600	213563	161655	118848
00:02:35	22.5	128135	226632	130097	143466	120907	131904	125970	126252	119782	127186	125184	126152	121334	123773	121736	115913	118547	144108	117333	115768	250856	124210	118212	120402	268789	313929	202052	195490	224972	187736	192898	182930	195116	306727	120040	118373	253952	224998	224240	209431	231198	207107	183756	229059	215658	226480	162361	113890
00:03:06	22.5	129627	231935	130718	142338	127039	127661	125084	125571	123363	119158	125495	121072	119288	128050	114820	123872	119825	133804	120323	122288	246047	120583	120692	120014	269573	307236	217786	340318	223466	184088	198828	195078	204554	311703	125679	119231	263741	229165	222782	208299	224789	204704	183861	233716	219642	226490	163574	116139
00:03:37	22.5	122390	224828	129259	149603	121990	126879	121416	126186	125968	114381	111961	122816	126526	119179	128025	121097	122246	144633	119341	120282	250013	129572	122023	123780	266314	303023	211898	392498	229004	192351	196825	187439	199057	319850	121035	115548	248033	224370	218796	205197	224114	202075	180340	229112	219365	216609	162302	118045
00:04:08	22.5	129533	226123	131038	140571	129507	120193	125361	126422	126934	120617	116295	124643	122670	124331	112115	116841	119794	133425	120291	119525	255311	119550	122076	122255	257294	308019	219077	403225	230792	178350	186699	179651	226194	311001	127066	122606	250649	223140	222878	203445	224158	205113	181766	235599	223445	226488	163829	120975
00:04:39	22.5	126033	229912	132176	142624	121400	125343	121497	118476	127737	123133	120816	121166	126206	126062	118681	117156	129744	142724	117906	121256	245736	121381	112091	111976	262932	307872	207645	235637	222055	185626	183374	193560	226481	311325	127480	115677	248642	233883	219131	203368	228793	204303	179461	225554	225743	217528	158753	110599
00:05:10	22.5	131689	228298	131505	145934	126606	125434	124840	126232	120921	124486	120549	123645	125640	123794	125964	118573	115333	135554	127670	127603	246909	130808	121207	122450	269675	304214	203550	199301	223449	192249	191515	181809	228770	305569	125664	115317	245646	220456	209692	207720	230780	202822	181388	235135	213034	225548	168587	118111
~End
Original Filename: FLUO_DO 11-29-19-105504 11-29-19-110121; Date Last Saved: 29.11.2019 11:01:21
[truncated: 49 more columns]
