# Supplementary material for: 5-ethyl-2’-deoxyuridine fragilizes Klebsiella pneumoniae outer wall and facilitates intracellular killing by phagocytic cells
Source: PLoS One. 2022 Oct 31;17(10):e0269093. doi: 10.1371/journal.pone.0269093 (PMC9621411; doi:10.1371/journal.pone.0269093)
Supplement: S1 Data — (ZIP) [file pone.0269093.s001.zip › Primary/Experimental/Figure 9/B Analogues/Analogues/Cumul NPN N=6.xlsx]

## Sheet: Cumul N=6
Timepoint 0min	2019-10-01	HEPESNPN KpDMSO	HEPESNPN KpK2	HEPESNPN KpThymidine	HEPESNPN KpFudR		HEPESNPN KpUridine	HEPESNPN Kp5EU
Brut data	FLUO	3489827	4886269	4000640	3704655		3632474	4004013
	OD600	0.2566	0.2408	0.2641	0.2697		0.2646	0.2652				DUPLICA	DUPLICA	DUPLICA	DUPLICA	DUPLICA	DUPLICA
	2019-11-12	HBN KpDMSO	HBN KpK2			HBN KpDéoxyuridine			HBN Kp5'EDU	HBN KpBrivudine	HBN KpAmdU	HBNN KpDMSO	HBN KpK2	HBN KpDéoxyuridine	HBN Kp5'EDU	HBN KpBrivudine	HBN KpAmdU
	FLUO	6740984	7034946			5982642			6243190	6544419	5910998	6470074	7236040	6035290	6082428	6095876	5969460
	OD600	0.2365	0.204			0.2275			0.2329	0.2185	0.2295	0.2267	0.1886	0.2289	0.2218	0.216	0.2184
	2019-11-14	HBN KpDMSO	HBN KpK2	HBN KpThymdine	HBN KpFudr	HBN KpDéoxyuridine	HBN Kpuridine	HBN Kp5'EU	HBN Kp5'EDU	HBN KpBrivudine	HBN KpAmdU
	FLUO	8541708	9310343	7656614	7799765	7937286	8005587	7975853	8043731	7894961	8201536
	OD600	0.2187	0.2256	0.2302	0.2119	0.2201	0.2415	0.237	0.2008	0.2254	0.2146
	2019-11-19	HBN KpDMSO	HBN KpK2	HBN KpThymdine	HBN KpFudr	HBN KpDéoxyuridine	HBN Kpuridine	HBN Kp5'EU	HBN Kp5'EDU	HBN KpBrivudine	HBN KpAmdU
	FLUO	8106432	8952716	8250944	8282618	7829876	7686005	7766480	9105219	13657786	241461
	OD600	0.2073	0.2023	0.2164	0.2181	0.2195	0.2136	0.2218	0.2189	0.2448	0.1952
	2019-11-26	HBN KpDMSO	HBN KpK2	HBN KpThymdine	HBN KpFudr	HBN KpDéoxyuridine	HBN Kpuridine	HBN Kp5'EU	HBN Kp5'EDU	HBN KpBrivudine	HBN KpAmdU	HBN KpDMSO	HBN KpK2	HBN KpThymdine	HBN KpFudr	HBN KpDéoxyuridine	HBN Kpuridine	HBN Kp5'EU	HBN Kp5'EDU	HBN KpBrivudine	HBN KpAmdU
	FLUO	8221052	9469783	8205154	8189828	8557141	8086717	7817870	7972460	7957657	8309144	8527768	9327711	8017409	7931336	8012524	7846330	8177898	8176716	8145902	8140264
	OD600	0.2287	0.2002	0.2338	0.2227	0.2294	0.2257	0.2301	0.2066	0.2297	0.2223	0.2238	0.1975	0.2412	0.2315	0.2197	0.2226	0.233	0.213	0.2239	0.2141
	2019-12-10	HBN KpDMSO	HBN KpK2	HBN KpThymdine	HBN KpFudr	HBN KpDéoxyuridine	HBN Kpuridine	HBN Kp5'EU	HBN Kp5'EDU	HBN KpBrivudine	HBN KpAmdU	HBN KpDMSO	HBN KpK2	HBN KpThymdine	HBN KpFudr	HBN KpDéoxyuridine	HBN Kpuridine	HBN Kp5'EU	HBN Kp5'EDU	HBN KpBrivudine	HBN KpAmdU
	Fluo	1104641	7802313	3207350	16375028	13173626	8263674	22668500	5449506	17167568	22889884	8233982	11023451	4446862	8690762	3882854	22442854	12531195	7458530	23407556	6588272
	OD600	0.258	0.1968	0.2074	0.2234	0.2262	0.2376	0.2595	0.2112	0.2166	0.2299	0.1783	0.1673	0.191	0.1949	0.21	0.2525	0.2214	0.2069	0.2236	0.2028
Corrected Data		HBN KpDMSO	HBN KpK2	HBN KpThymdine	HBN KpFudr	HBN KpDéoxyuridine	HBN Kpuridine	HBN Kp5'EU	HBN Kp5'EDU	HBN KpBrivudine	HBN KpAmdU	HBNN KpDMSO	HBN KpK2	HBN KpDéoxyuridine	HBN Kp5'EDU	HBN KpBrivudine	HBN KpAmdU
	2019-10-01	1.36003e+07	2.02918e+07	1.51482e+07	1.37362e+07		1.37282e+07	1.50981e+07
	2019-11-12	2.85031e+07	3.4485e+07			2.62973e+07			2.68063e+07	2.99516e+07	2.5756e+07	2.85402e+07	3.83671e+07	2.63665e+07	2.7423e+07	2.82216e+07	2.73327e+07
	mean of duplica	2.85217e+07	3.64261e+07			2.63319e+07			2.71147e+07	2.90866e+07	2.65443e+07
	2019-11-14	3.90567e+07	4.12693e+07	3.32607e+07	3.68087e+07	3.60622e+07	3.31494e+07	3.36534e+07	4.00584e+07	3.50264e+07	3.82178e+07
	2019-11-19	3.91048e+07	4.42547e+07	3.81282e+07	3.79762e+07	3.56714e+07	3.59832e+07	3.50157e+07	4.15953e+07	5.57916e+07	1.23699e+06
	2019-11-26	done on datasheet	done on datasheet	done on datasheet	done on datasheet	done on datasheet	done on datasheet	done on datasheet	done on datasheet	done on datasheet	done on datasheet
	2019-12-10	done on datasheet	done on datasheet	done on datasheet	done on datasheet	done on datasheet	done on datasheet	done on datasheet	done on datasheet	done on datasheet	done on datasheet
DMSO subst. data	2019-10-01		6.69155e+06	1.54794e+06	135946		127910	1.49783e+06
	2019-11-12		7.9044e+06			-2.18977e+06			-1.407e+06	564936	-1.97734e+06
	2019-11-14		2.21252e+06	-5.79603e+06	-2.24803e+06	-2.99455e+06	-5.90731e+06	-5.40335e+06	1.00169e+06	-4.03029e+06	-838953
	2019-11-19		5.14982e+06	-976627	-1.12859e+06	-3.43342e+06	-3.12166e+06	-4.08914e+06	2.4905e+06	1.66868e+07	-3.78678e+07
	2019-11-26		1.02396e+07	-2.85843e+06	-1.50775e+06	-139365	-1.48662e+06	-2.48853e+06	1.46295e+06	-1.51286e+06	673809
	2019-12-10		2.75371e+07	-5.85774e+06	3.3714e+07	1.31333e+07	3.66002e+07	4.67461e+07	5.69475e+06	6.67411e+07	4.07945e+07
Mean			9.95583e+06	-2.78818e+06	5.79311e+06	875237	5.2425e+06	7.25259e+06	1.84858e+06	1.56899e+07	156838
N			6	6	6	6	6	6	6	6	6
SD			9.02332e+06	3.18426e+06	1.56321e+07	6.9682e+06	1.76707e+07	2.22292e+07	2.58214e+06	2.96682e+07	2.78528e+07
SEM			3.68376e+06	1.29997e+06	6.38178e+06	2.84476e+06	7.21405e+06	9.07505e+06	1.05416e+06	1.2112e+07	1.13709e+07

## Sheet: Cumul N=5
Timepoint 0min	2019-10-01	HEPESNPN KpDMSO	HEPESNPN KpK2	HEPESNPN KpThymidine	HEPESNPN KpFudR		HEPESNPN KpUridine	HEPESNPN Kp5EU
Brut data	FLUO	3489827	4886269	4000640	3704655		3632474	4004013
	OD600	0.2566	0.2408	0.2641	0.2697		0.2646	0.2652				DUPLICA	DUPLICA	DUPLICA	DUPLICA	DUPLICA	DUPLICA
	2019-11-12	HBN KpDMSO	HBN KpK2			HBN KpDéoxyuridine			HBN Kp5'EDU	HBN KpBrivudine	HBN KpAmdU	HBNN KpDMSO	HBN KpK2	HBN KpDéoxyuridine	HBN Kp5'EDU	HBN KpBrivudine	HBN KpAmdU
	FLUO	6740984	7034946			5982642			6243190	6544419	5910998	6470074	7236040	6035290	6082428	6095876	5969460
	OD600	0.2365	0.204			0.2275			0.2329	0.2185	0.2295	0.2267	0.1886	0.2289	0.2218	0.216	0.2184
	2019-11-14	HBN KpDMSO	HBN KpK2	HBN KpThymdine	HBN KpFudr	HBN KpDéoxyuridine	HBN Kpuridine	HBN Kp5'EU	HBN Kp5'EDU	HBN KpBrivudine	HBN KpAmdU
	FLUO	8541708	9310343	7656614	7799765	7937286	8005587	7975853	8043731	7894961	8201536
	OD600	0.2187	0.2256	0.2302	0.2119	0.2201	0.2415	0.237	0.2008	0.2254	0.2146
	2019-11-19	HBN KpDMSO	HBN KpK2	HBN KpThymdine	HBN KpFudr	HBN KpDéoxyuridine	HBN Kpuridine	HBN Kp5'EU	HBN Kp5'EDU	HBN KpBrivudine	HBN KpAmdU
	FLUO	8106432	8952716	8250944	8282618	7829876	7686005	7766480	9105219	13657786	241461
	OD600	0.2073	0.2023	0.2164	0.2181	0.2195	0.2136	0.2218	0.2189	0.2448	0.1952
	2019-11-26	HBN KpDMSO	HBN KpK2	HBN KpThymdine	HBN KpFudr	HBN KpDéoxyuridine	HBN Kpuridine	HBN Kp5'EU	HBN Kp5'EDU	HBN KpBrivudine	HBN KpAmdU	HBN KpDMSO	HBN KpK2	HBN KpThymdine	HBN KpFudr	HBN KpDéoxyuridine	HBN Kpuridine	HBN Kp5'EU	HBN Kp5'EDU	HBN KpBrivudine	HBN KpAmdU
	FLUO	8221052	9469783	8205154	8189828	8557141	8086717	7817870	7972460	7957657	8309144	8527768	9327711	8017409	7931336	8012524	7846330	8177898	8176716	8145902	8140264
	OD600	0.2287	0.2002	0.2338	0.2227	0.2294	0.2257	0.2301	0.2066	0.2297	0.2223	0.2238	0.1975	0.2412	0.2315	0.2197	0.2226	0.233	0.213	0.2239	0.2141
Corrected Data		HBN KpDMSO	HBN KpK2	HBN KpThymdine	HBN KpFudr	HBN KpDéoxyuridine	HBN Kpuridine	HBN Kp5'EU	HBN Kp5'EDU	HBN KpBrivudine	HBN KpAmdU	HBNN KpDMSO	HBN KpK2	HBN KpDéoxyuridine	HBN Kp5'EDU	HBN KpBrivudine	HBN KpAmdU
	2019-10-01	1.36003e+07	2.02918e+07	1.51482e+07	1.37362e+07		1.37282e+07	1.50981e+07
	2019-11-12	2.85031e+07	3.4485e+07			2.62973e+07			2.68063e+07	2.99516e+07	2.5756e+07	2.85402e+07	3.83671e+07	2.63665e+07	2.7423e+07	2.82216e+07	2.73327e+07
	mean of duplica	2.85217e+07	3.64261e+07			2.63319e+07			2.71147e+07	2.90866e+07	2.65443e+07
	2019-11-14	3.90567e+07	4.12693e+07	3.32607e+07	3.68087e+07	3.60622e+07	3.31494e+07	3.36534e+07	4.00584e+07	3.50264e+07	3.82178e+07
	2019-11-19	3.91048e+07	4.42547e+07	3.81282e+07	3.79762e+07	3.56714e+07	3.59832e+07	3.50157e+07	4.15953e+07	5.57916e+07	1.23699e+06
	26.11.21019	done on datasheet
DMSO subst. data	2019-10-01		6.69155e+06	1.54794e+06	135946		127910	1.49783e+06
	2019-11-12		7.9044e+06			-2.18977e+06			-1.407e+06	564936	-1.97734e+06
	2019-11-14		2.21252e+06	-5.79603e+06	-2.24803e+06	-2.99455e+06	-5.90731e+06	-5.40335e+06	1.00169e+06	-4.03029e+06	-838953
	2019-11-19		5.14982e+06	-976627	-1.12859e+06	-3.43342e+06	-3.12166e+06	-4.08914e+06	2.4905e+06	1.66868e+07	-3.78678e+07
	2019-11-26		1.02396e+07	-2.85843e+06	-1.50775e+06	-139365	-1.48662e+06	-2.48853e+06	1.46295e+06	-1.51286e+06	673809
Mean			6.43958e+06	-2.02079e+06	-1.18711e+06	-2.18928e+06	-2.59692e+06	-2.6208e+06	887034	2.92714e+06	-1.00026e+07
N			5	5	5	5	5	5	5	5	5
SD			3.00753e+06	3.09732e+06	997039	1.46042e+06	2.57497e+06	2.99328e+06	1.65112e+06	9.36353e+06	1.86086e+07
SEM			1.34501e+06	1.38516e+06	445889	653120	1.15156e+06	1.33864e+06	738402	4.1875e+06	8.322e+06
