# Supplementary material for: 5-ethyl-2’-deoxyuridine fragilizes Klebsiella pneumoniae outer wall and facilitates intracellular killing by phagocytic cells
Source: PLoS One. 2022 Oct 31;17(10):e0269093. doi: 10.1371/journal.pone.0269093 (PMC9621411; doi:10.1371/journal.pone.0269093)
Supplement: S1 Data — (ZIP) [file pone.0269093.s001.zip › Primary/Experimental/Figure 9/B Analogues/Analogues/101219 NPN analogues.xlsx]

## Sheet: 101219 FLuo
	HEPESNPN accid	HEPESNPN	HEPES	HB KpDMSO	HB KpK2	HB KpThymdine	HB KpFudr	HB KpDéoxyuridine	HB Kpuridine	HB Kp5'EU	HB Kp5'EDU	HB KpBrivudine	HB KpAmdU	HBN KpDMSO	HBN KpK2	HBN KpThymdine	HBN KpFudr	HBN KpDéoxyuridine	HBN Kpuridine	HBN Kp5'EU	HBN Kp5'EDU	HBN KpBrivudine	HBN KpAmdU	HBN KpDMSO	HBN KpK2	HBN KpThymdine	HBN KpFudr	HBN KpDéoxyuridine	HBN Kpuridine	HBN Kp5'EU	HBN Kp5'EDU	HBN KpBrivudine	HBN KpAmdU
00:00:00	565255	2895037	183689	193052	193507	188777	189321	182507	182212	188336	328152	193123	189016	1104641	7802313	3207350	16375028	13173626	8263674	22668500	5449506	17167568	22889884	8233982	11023451	4446862	8690762	3882854	22442854	12531195	7458530	23407556	6588272
00:00:31	661783	2869982	180818	201168	193028	190582	200562	182530	187223	185973	319118	188140	187416	1151928	7941218	3148320	16553654	13225571	8352146	22786432	5484446	17245618	23000758	8425248	11159664	4378508	8734006	4333052	22805936	12520151	7465007	23627156	6513206
00:01:02	704058	2915499	185899	201657	200520	191362	195893	189342	172081	184019	325023	183015	194344	1184182	7909957	3159521	16764665	13290902	8391990	23078238	5621286	17349112	23120022	8306685	11060262	4469802	8813808	4355328	23088676	12612626	7548426	23641694	6509015
00:01:33	705612	2869262	188069	200729	195284	188730	189695	189830	182850	186846	340121	192873	192915	1185446	7948544	3093922	16812068	13254277	8453449	23099584	5563572	17567796	23300052	8387694	11150704	4452148	8792655	4404391	23318266	12678689	7535828	24097024	6792842
00:02:04	747440	2905863	183180	204940	199126	188337	191975	188646	185324	190837	327220	196196	195213	1168799	7952947	3138328	16898022	13341152	8462168	23302648	5581592	17770664	23477740	8416678	11109020	4518756	8917061	4476541	23297122	12753356	7536372	24322166	6913908
00:02:35	777089	2922826	183086	200442	195441	190909	186772	180454	181694	185331	327705	186928	193278	1173156	8037044	3114728	16936606	13365296	8483370	23423166	5491959	17866818	23766356	8365719	11159872	4517033	9035782	4461543	23526950	12806771	7587620	24434024	6935915
00:03:06	772279	2890639	190342	200988	191463	194409	189388	185053	187097	187435	325393	189448	204019	1224738	7995250	3130198	17000310	13554427	8545810	23602656	5554508	17878640	23850018	8367186	11218296	4500848	8995596	4511806	23627234	13064286	7696400	24517842	6966816
00:03:37	781134	2887814	180025	195503	201776	195240	191300	185668	186516	187065	325610	186086	193996	1294773	8103186	3166821	17087032	13549365	8538641	23669366	5505495	18277342	24283598	8581157	11272210	4485970	9079775	4544923	23749372	12939122	7712220	24804332	7226176
00:04:08	779548	2881100	180560	201975	206234	192189	198842	182821	184552	184402	336444	194800	196043	1322048	8102140	3144884	17238608	13650397	8577743	23993014	5561794	18154452	24239538	8673216	11255656	4562013	9115364	4618278	23918000	13019966	7785420	24938120	7225367
00:04:40	790854	2880194	187745	208766	196207	197466	187203	185349	189514	187255	337628	190576	192508	1360152	8169840	3181258	17368696	13740671	8606090	24085648	5583182	18216136	24555688	8770017	11343269	4490378	9076189	4614736	24093072	13102880	7725670	25186498	7345154
00:05:11	767596	2932599	193140	205201	195728	190874	188023	183273	185734	180058	338430	187004	185927	1329988	8147132	3177359	17410884	13785103	8675830	24118208	5553145	18324914	24706396	8876418	11325691	4515182	9112426	4648895	24199258	13162668	7767931	25208252	7303052
																	HBN KpK2	HBN KpThymdine	HBN KpFudr	HBN KpDéoxyuridine	HBN Kpuridine	HBN Kp5'EU	HBN Kp5'EDU	HBN KpBrivudine	HBN KpAmdU	HBN KpK2	HBN KpThymdine	HBN KpFudr	HBN KpDéoxyuridine	HBN Kpuridine	HBN Kp5'EU	HBN Kp5'EDU	HBN KpBrivudine	HBN KpAmdU
																Diff (-DMSO, Brut)	6697672	2102709	15270387	12068985	7159033	21563859	4344865	16062927	21785243	2789469	-3787120	456780	-4351128	14208872	4297213	-775452	15173574	-1645710

## Sheet: corrected
	HEPES	HEPESNPN	HB KpDMSO	HB KpK2	HB KpThymdine	HB KpFudr	HB KpDéoxyuridine	HB Kpuridine	HB Kp5'EU	HB Kp5'EDU	HB KpBrivudine	HB KpAmdU	HBN KpDMSO	HBN KpK2	HBN KpThymdine	HBN KpFudr	HBN KpDéoxyuridine	HBN Kpuridine	HBN Kp5'EU	HBN Kp5'EDU	HBN KpBrivudine	HBN KpAmdU	HBN KpDMSO	HBN KpK2	HBN KpThymdine	HBN KpFudr	HBN KpDéoxyuridine	HBN Kpuridine	HBN Kp5'EU	HBN Kp5'EDU	HBN KpBrivudine	HBN KpAmdU
OD600	0.0469	0.0613	0.2226	0.1861	0.2105	0.2082	0.2188	0.2187	0.2266	0.2088	0.1971	0.1991	0.258	0.1968	0.2074	0.2234	0.2262	0.2376	0.2595	0.2112	0.2166	0.2299	0.1783	0.1673	0.191	0.1949	0.21	0.2525	0.2214	0.2069	0.2236	0.2028
T0	183689	2895037	193052	193507	188777	189321	182507	182212	188336	328152	193123	189016	1104641	7802313	3207350	16375028	13173626	8263674	22668500	5449506	17167568	22889884	8233982	11023451	4446862	8690762	3882854	22442854	12531195	7458530	23407556	6588272
Corrected	3.91661e+06	4.72274e+07	867260	1.0398e+06	896803	909323	834127	833160	831139	1.57161e+06	979822	949352	4.28155e+06	3.96459e+07	1.54646e+07	7.32991e+07	5.82388e+07	3.47798e+07	8.73545e+07	2.58026e+07	7.92593e+07	9.95645e+07	4.61805e+07	6.58903e+07	23282000	4.45909e+07	1.84898e+07	8.88826e+07	5.65998e+07	3.6049e+07	1.04685e+08	3.24865e+07
Moyenne													2.5231e+07	5.27681e+07	1.93733e+07	5.8945e+07	3.83643e+07	6.18312e+07	7.19772e+07	3.09258e+07	9.19721e+07	6.60255e+07
Diff.														2.75371e+07	-5.85774e+06	3.3714e+07	1.31333e+07	3.66002e+07	4.67461e+07	5.69475e+06	6.67411e+07	4.07945e+07
							culture lancées à 14h
							aulieu de 16h
							donc o/d total de 20haulieu de 17h

## Sheet: OD600
	HEPES	HEPESNPN	HB KpDMSO	HB KpK2	HB KpThymdine	HB KpFudr	HB KpDéoxyuridine	HB Kpuridine	HB Kp5'EU	HB Kp5'EDU	HB KpBrivudine	HB KpAmdU	HBN KpDMSO	HBN KpK2	HBN KpThymdine	HBN KpFudr	HBN KpDéoxyuridine	HBN Kpuridine	HBN Kp5'EU	HBN Kp5'EDU	HBN KpBrivudine	HBN KpAmdU	HBN KpDMSO	HBN KpK2	HBN KpThymdine	HBN KpFudr	HBN KpDéoxyuridine	HBN Kpuridine	HBN Kp5'EU	HBN Kp5'EDU	HBN KpBrivudine	HBN KpAmdU
OD600	0.0469	0.0613	0.2226	0.1861	0.2105	0.2082	0.2188	0.2187	0.2266	0.2088	0.1971	0.1991	0.258	0.1968	0.2074	0.2234	0.2262	0.2376	0.2595	0.2112	0.2166	0.2299	0.1783	0.1673	0.191	0.1949	0.21	0.2525	0.2214	0.2069	0.2236	0.2028

## Sheet: Feuil1
Time	HEPESNPN acc	HEPESNPN	HEPES	HB KpDMSO	HB KpK2	HB KpThymdine	HB KpFudr	HB KpDéoxyuridine	HB Kpuridine	HB Kp5'EU	HB Kp5'EDU	HB KpBrivudine	HB KpAmdU	HBN KpDMSO	HBN KpK2	HBN KpThymdine	HBN KpFudr	HBN KpDéoxyuridine	HBN Kpuridine	HBN Kp5'EU	HBN Kp5'EDU	HBN KpBrivudine	HBN KpAmdU	HBN KpDMSO	HBN KpK2	HBN KpThymdine	HBN KpFudr	HBN KpDéoxyuridine	HBN Kpuridine	HBN Kp5'EU	HBN Kp5'EDU	HBN KpBrivudine	HBN KpAmdU	Temperature(¡C)
00:00:00	565255	2895037	183689	193052	193507	188777	189321	182507	182212	188336	328152	193123	189016	1104641	7802313	3207350	16375028	13173626	8263674	22668500	5449506	17167568	22889884	8233982	11023451	4446862	8690762	3882854	22442854	12531195	7458530	23407556	6588272	22
00:00:30	661783	2869982	180818	201168	193028	190582	200562	182530	187223	185973	319118	188140	187416	1151928	7941218	3148320	16553654	13225571	8352146	22786432	5484446	17245618	23000758	8425248	11159664	4378508	8734006	4333052	22805936	12520151	7465007	23627156	6513206	22
00:01:02	704058	2915499	185899	201657	200520	191362	195893	189342	172081	184019	325023	183015	194344	1184182	7909957	3159521	16764665	13290902	8391990	23078238	5621286	17349112	23120022	8306685	11060262	4469802	8813808	4355328	23088676	12612626	7548426	23641694	6509015	22
00:01:33	705612	2869262	188069	200729	195284	188730	189695	189830	182850	186846	340121	192873	192915	1185446	7948544	3093922	16812068	13254277	8453449	23099584	5563572	17567796	23300052	8387694	11150704	4452148	8792655	4404391	23318266	12678689	7535828	24097024	6792842	22
00:02:04	747440	2905863	183180	204940	199126	188337	191975	188646	185324	190837	327220	196196	195213	1168799	7952947	3138328	16898022	13341152	8462168	23302648	5581592	17770664	23477740	8416678	11109020	4518756	8917061	4476541	23297122	12753356	7536372	24322166	6913908	21.5
00:02:35	777089	2922826	183086	200442	195441	190909	186772	180454	181694	185331	327705	186928	193278	1173156	8037044	3114728	16936606	13365296	8483370	23423166	5491959	17866818	23766356	8365719	11159872	4517033	9035782	4461543	23526950	12806771	7587620	24434024	6935915	21.5
00:03:06	772279	2890639	190342	200988	191463	194409	189388	185053	187097	187435	325393	189448	204019	1224738	7995250	3130198	17000310	13554427	8545810	23602656	5554508	17878640	23850018	8367186	11218296	4500848	8995596	4511806	23627234	13064286	7696400	24517842	6966816	21.5
00:03:37	781134	2887814	180025	195503	201776	195240	191300	185668	186516	187065	325610	186086	193996	1294773	8103186	3166821	17087032	13549365	8538641	23669366	5505495	18277342	24283598	8581157	11272210	4485970	9079775	4544923	23749372	12939122	7712220	24804332	7226176	21.5
00:04:08	779548	2881100	180560	201975	206234	192189	198842	182821	184552	184402	336444	194800	196043	1322048	8102140	3144884	17238608	13650397	8577743	23993014	5561794	18154452	24239538	8673216	11255656	4562013	9115364	4618278	23918000	13019966	7785420	24938120	7225367	21.5
00:04:39	790854	2880194	187745	208766	196207	197466	187203	185349	189514	187255	337628	190576	192508	1360152	8169840	3181258	17368696	13740671	8606090	24085648	5583182	18216136	24555688	8770017	11343269	4490378	9076189	4614736	24093072	13102880	7725670	25186498	7345154	21.5
00:05:10	767596	2932599	193140	205201	195728	190874	188023	183273	185734	180058	338430	187004	185927	1329988	8147132	3177359	17410884	13785103	8675830	24118208	5553145	18324914	24706396	8876418	11325691	4515182	9112426	4648895	24199258	13162668	7767931	25208252	7303052	21.5
	E1	E2	E3	F1	F2	F3	F4	F5	F6	F7	F8	F10	F9	G1	G2	G3	G4	G5	G6	G7	G8	G10	G9	H1	H2	H3	H4	H5	H6	H7	H8	H10	H9	Temperature(¡C)
	0.0508	0.0613	0.0469	0.2226	0.1861	0.2105	0.2082	0.2188	0.2187	0.2266	0.2088	0.1971	0.1991	0.258	0.1968	0.2074	0.2234	0.2262	0.2376	0.2595	0.2112	0.2166	0.2299	0.1783	0.1673	0.191	0.1949	0.21	0.2525	0.2214	0.2069	0.2236	0.2028	21.5
