# Supplementary material for: 5-ethyl-2’-deoxyuridine fragilizes Klebsiella pneumoniae outer wall and facilitates intracellular killing by phagocytic cells
Source: PLoS One. 2022 Oct 31;17(10):e0269093. doi: 10.1371/journal.pone.0269093 (PMC9621411; doi:10.1371/journal.pone.0269093)
Supplement: S1 Data — (ZIP) [file pone.0269093.s001.zip › Primary/Experimental/Figure 9/B Analogues/Analogues/121119NPN.xlsx]

## Sheet: 121119NPN
Time	HEPES	HEPESNPN	HB KpDMSO	HB KpK2	HB Kp5'EDU	HB KpDéoxyuridine	HB KpBrivudine	HB KpAmdU	HBN KpDMSO	HBN KpK2	HBN Kp5'EDU	HBN KpDéoxyuridine	HBN KpBrivudine	HBN KpAmdU	HBNN KpDMSO	HBN KpK2	HBN Kp5'EDU	HBN KpDéoxyuridine	HBN KpBrivudine	HBN KpAmdU
00:00:00	145758	6653326	198163	201186	186564	203949	194966	193000	6740984	7034946	6243190	5982642	6544419	5910998	6470074	7236040	6082428	6035290	6095876	5969460
00:00:31	161469	6607158	200805	200797	190928	199361	196839	198391	6281434	7118496	6374694	5937564	6041518	5945078	6435030	7290499	6096282	6140211	6291422	5970042
00:01:02	165515	6587240	193752	206369	192727	198725	194467	192878	6446920	7114730	6295340	5926114	6063958	6320383	6454476	7273250	6226244	6108140	6454968	5996509
00:01:33	155254	6581506	197619	209507	199173	202877	197962	201453	6384167	7140069	6322514	5987390	6088724	6379524	6425709	7292278	6325156	6067164	6429108	6059022
00:02:04	170011	6607946	193050	200599	189990	195674	191828	199516	6462112	7124370	6351798	6057118	6224378	6235534	6743550	7292508	6369283	6138195	6522706	6079056
00:02:35	163151	6671816	199191	200229	195561	200368	197593	194314	6573332	7166744	6452762	6076567	6113296	6350614	6806475	7345622	6297146	6208358	6645669	6108321
00:03:06	160503	6664842	198117	208061	193012	201267	202465	205600	6487742	7213195	6445663	6080008	6103863	6155322	6776113	7320479	6231373	6203660	6729275	6144594
00:03:37	160887	6676388	204792	202112	192249	203761	202564	197713	6498982	7189740	6460814	6081070	6118192	6094321	6850712	7401834	6253712	6154140	6677198	6200136
00:04:08	155535	6639238	205284	208330	194847	203810	201528	205602	6590479	7276267	6471567	6103354	6408685	6048356	6810384	7378204	6316683	6204390	6857592	6177764
00:04:40	158567	6693965	217546	208291	197100	198779	201183	199660	6683381	7271733	6479420	6140816	6404800	6087544	6602818	7472304	6425684	6247838	7065682	6214814
00:05:11	151255	6772938	211149	209342	197156	207804	197794	195766	6679955	7310540	6482695	6168739	6367464	6086781	6668412	7395686	6450678	6252005	7235656	6337534
				Moyenne
				DMSO	K2	5EDU	Deoxy	Brivudine	AmdU	Différence 1er réplica	K2-DMSO	5'EDU	DeOxyuridine	Brivudine	AmdU
				6605529	7135493	6162809	6008966	6.32015e+06	5940229		293962	-497794	-758342	-196565	-829986
				Différence						Différence 2eme réplica	K2-DMSO	5'EDU	DeOxyuridine	Brivudine	AmdU
				DMSO	K2	5EDU	Deoxy	Brivudine	AmdU		765966	-387646	-434784	-374198	-500614
					529964	-442720	-596563	-285382	-665300	Alterner 1er réplica DMSO	K2-DMSO	5'EDU	DeOxyuridine	Brivudine	AmdU
											564872	-226884	-487432	74345	-559076
										Alterner 2e réplica DMSO	K2-DMSO	5'EDU	DeOxyuridine	Brivudine	AmdU
											495056	-658556	-705694	-645108	-771524

## Sheet: corrected
	HBN KpDMSO	HBN KpK2	HBN Kp5'EDU	HBN KpDéoxyuridine	HBN KpBrivudine	HBN KpAmdU	HBNN KpDMSO	HBN KpK2	HBN Kp5'EDU	HBN KpDéoxyuridine	HBN KpBrivudine	HBN KpAmdU
OD600	0.2365	0.204	0.2329	0.2275	0.2185	0.2295	0.2267	0.1886	0.2218	0.2289	0.216	0.2184
T0	6740984	7034946	6243190	5982642	6544419	5910998	6470074	7236040	6082428	6035290	6095876	5969460
Corrected	2.85031e+07	3.4485e+07	2.68063e+07	2.62973e+07	2.99516e+07	2.5756e+07	2.85402e+07	3.83671e+07	2.7423e+07	2.63665e+07	2.82216e+07	2.73327e+07
Moyenne	2.85217e+07	3.64261e+07	2.71147e+07	2.63319e+07	2.90866e+07	2.65443e+07
Diff.		7.9044e+06	-1.407e+06	-2.18977e+06	564936	-1.97734e+06

## Sheet: OD600
	HEPES	HEPESNPN	HB KpDMSO	HB KpK2	HB Kp5'EDU	HB KpDéoxyuridine	HB KpBrivudine	HB KpAmdU	HBN KpDMSO	HBN KpK2	HBN Kp5'EDU	HBN KpDéoxyuridine	HBN KpBrivudine	HBN KpAmdU	HBNN KpDMSO	HBN KpK2	HBN Kp5'EDU	HBN KpDéoxyuridine	HBN KpBrivudine	HBN KpAmdU
OD600	0.0716	0.062	0.251	0.1954	0.2278	0.2271	0.2128	0.2222	0.2365	0.204	0.2329	0.2275	0.2185	0.2295	0.2267	0.1886	0.2218	0.2289	0.216	0.2184
