# Supplementary material for: 5-ethyl-2’-deoxyuridine fragilizes Klebsiella pneumoniae outer wall and facilitates intracellular killing by phagocytic cells
Source: PLoS One. 2022 Oct 31;17(10):e0269093. doi: 10.1371/journal.pone.0269093 (PMC9621411; doi:10.1371/journal.pone.0269093)
Supplement: S1 Data — (ZIP) [file pone.0269093.s001.zip › Primary/Experimental/Figure 9/B Analogues/Analogues/011019NPN.xlsx]

## Sheet: 011019NPN
Time	HEPES	HEPES+NPN	HEPES KpDMSO	HEPES KpK2	HEPES KpUridine	HEPES Kp5EU	HEPES KpFudR	HEPES KpThymidine	HEPESNPN KpDMSO	HEPESNPN KpK2	HEPESNPN KpUridine	HEPESNPN Kp5EU	HEPESNPN KpFudR	HEPESNPN KpThymidine	Temperature(¡C)
00:00:00	144310	2212924	190660	191970	185420	186400	190674	197173	3489827	4886269	3632474	4004013	3704655	4000640	23.5
00:00:30	161560	2218218	200855	197098	196731	186184	190945	196167	3550427	4920272	3773510	4002108	3811445	4035679	23.5
00:01:01	158188	2178248	190812	195901	197290	190561	189278	200188	3548457	5002794	3796065	4031516	3847516	4158802	23.5
00:01:32	155990	2141308	197771	198101	186046	196020	188275	204197	3668264	5050396	3857844	4052701	3881908	4246442	23.5
00:02:03	164991	2103410	198530	198319	188500	185266	191201	191598	3682215	5032404	3894839	4188042	3967997	4274965	23.5
00:02:34	153650	2100823	201923	195887	190979	185041	191313	199033	3740067	5035404	3946199	4243874	4057988	4312838	23.5
00:03:05	171993	2085179	201113	201752	189644	189690	186436	187676	3749763	5125480	3959526	4201102	4006148	4382583	23.5
00:03:36	157052	2113078	200650	199784	191123	188476	192393	189471	3805889	5191992	4034754	4211810	4061842	4397172	23.5
00:04:07	157661	2083278	193851	204646	189198	192339	194079	193754	3888114	5353084	4113729	4335697	4169533	4494226	23.5
00:04:38	154763	2106525	201271	197780	199658	188387	183172	201543	3882595	5198068	4123305	4310265	4199716	4515908	23.5
00:05:09	160557	2069828	208003	202769	191410	189010	180225	196992	3934891	5258256	4181632	4373050	4187465	4561721	23.5

## Sheet: DATA
Time	HEPES	HEPES+NPN	HEPES KpDMSO	HEPES KpK2	HEPES KpUridine	HEPES Kp5EU	HEPES KpFudR	HEPES KpThymidine	HEPESNPN KpDMSO	HEPESNPN KpK2	HEPESNPN KpUridine	HEPESNPN Kp5EU	HEPESNPN KpFudR	HEPESNPN KpThymidine	Temperature(¡C)
00:00:00	144310	2212924	190660	191970	185420	186400	190674	197173	3489827	4886269	3632474	4004013	3704655	4000640	23.5
00:00:30	161560	2218218	200855	197098	196731	186184	190945	196167	3550427	4920272	3773510	4002108	3811445	4035679	23.5
00:01:01	158188	2178248	190812	195901	197290	190561	189278	200188	3548457	5002794	3796065	4031516	3847516	4158802	23.5
00:01:32	155990	2141308	197771	198101	186046	196020	188275	204197	3668264	5050396	3857844	4052701	3881908	4246442	23.5
00:02:03	164991	2103410	198530	198319	188500	185266	191201	191598	3682215	5032404	3894839	4188042	3967997	4274965	23.5
00:02:34	153650	2100823	201923	195887	190979	185041	191313	199033	3740067	5035404	3946199	4243874	4057988	4312838	23.5
00:03:05	171993	2085179	201113	201752	189644	189690	186436	187676	3749763	5125480	3959526	4201102	4006148	4382583	23.5
00:03:36	157052	2113078	200650	199784	191123	188476	192393	189471	3805889	5191992	4034754	4211810	4061842	4397172	23.5
00:04:07	157661	2083278	193851	204646	189198	192339	194079	193754	3888114	5353084	4113729	4335697	4169533	4494226	23.5
00:04:38	154763	2106525	201271	197780	199658	188387	183172	201543	3882595	5198068	4123305	4310265	4199716	4515908	23.5
00:05:09	160557	2069828	208003	202769	191410	189010	180225	196992	3934891	5258256	4181632	4373050	4187465	4561721	23.5
Plate	HEPES	HEPES+NPN	HEPES KpDMSO	HEPES KpK2	HEPES KpUridine	HEPES Kp5EU	HEPES KpFudR	HEPES KpThymidine	HEPESNPN KpDMSO	HEPESNPN KpK2	HEPESNPN KpUridine	HEPESNPN Kp5EU	HEPESNPN KpFudR	HEPESNPN KpThymidine	Temperature(¡C)
OD600	0.0767	0.0428	0.2598	0.2422	0.2641	0.2712	0.2701	0.2707	0.2566	0.2408	0.2646	0.2652	0.2697	0.2641	23.5
									1.36003e+07	2.02918e+07	1.37282e+07	1.50981e+07	1.37362e+07	1.51482e+07
										6.69155e+06	127910	1.49783e+06	135946	1.54794e+06
