# Supplementary material for: 5-ethyl-2’-deoxyuridine fragilizes Klebsiella pneumoniae outer wall and facilitates intracellular killing by phagocytic cells
Source: PLoS One. 2022 Oct 31;17(10):e0269093. doi: 10.1371/journal.pone.0269093 (PMC9621411; doi:10.1371/journal.pone.0269093)
Supplement: S1 Data — (ZIP) [file pone.0269093.s001.zip › Primary/Experimental/Figure 9/B Analogues/Analogues/191119 NPN analogues.xlsx]

## Sheet: 191119NPN
	HEPES	HEPESNPN	HB KpDMSO	HB KpK2	HB KpThymdine	HB KpFudr	HB KpDéoxyuridine	HB Kpuridine	HB Kp5'EU	HB Kp5'EDU	HB KpBrivudine	HB KpAmdU	HBN KpDMSO	HBN KpK2	HBN KpThymdine	HBN KpFudr	HBN KpDéoxyuridine	HBN Kpuridine	HBN Kp5'EU	HBN Kp5'EDU	HBN KpBrivudine	HBN KpAmdU	Temperature(¡C)
00:00:00	162796	9457251	216543	201579	199952	207231	195809	191022	196101	197696	191862	198089	8106432	8952716	8250944	8282618	7829876	7686005	7766480	9105219	13657786	241461	22
00:00:31	165743	9528194	218605	202187	202303	199303	200052	189577	201528	188953	197016	190592	8118812	9117916	8286644	8175988	7944880	7778896	7772044	8825154	13611551	247101	22
00:01:02	165355	9550115	213531	205554	189525	194950	205282	198948	202021	194922	206150	194298	8144638	8903377	8071672	8267311	7987054	7788556	7817522	9055031	13934984	236683	22
00:01:33	162875	9638149	218701	209555	200419	195240	205666	190160	196540	199280	193651	194947	8137110	9070035	8098924	8178890	8051886	7730298	7794158	9090151	13980773	241089	22
00:02:04	170116	9628131	212690	202291	202908	196319	196829	184592	196356	196847	198606	202149	8178806	9049745	7977246	8197156	8006552	7741224	7787386	8990039	13984275	240403	22
00:02:35	170106	9702373	222318	193727	196122	199526	209744	191955	199277	197792	189075	195512	8245340	9018511	8174478	8303792	7862103	7699334	7773266	9000320	14058549	241739	22
00:03:06	171221	9811002	222763	210035	196250	201244	195622	187908	198125	199109	205799	197343	8345115	9169340	8145630	8347035	7963124	8127354	7872304	9117862	14160546	233558	22
00:03:37	166953	9840284	222982	196544	194204	200890	199028	192699	192510	196180	198123	193793	8304238	9158413	8121168	8383888	8051068	9179160	8070060	9043210	14435799	250833	22
00:04:08	164195	9861066	218645	214690	195424	193660	189518	197385	197379	195995	197855	199465	8253545	9239872	8181971	8338000	8191138	8440869	8096769	9116669	14470716	241916	22
00:04:40	169800	9805309	224983	208253	201603	196945	199666	193917	191257	198601	197177	200071	8343466	9386115	8182398	8417512	8179858	7839660	8160985	9095280	14542351	239084	22
00:05:11	169980	9923306	223163	200828	195332	200994	206205	188977	186099	197539	201111	196160	8337914	9290026	8172060	8440177	8254826	7981292	8131796	9235315	14626564	235867	22
																HBN KpK2	HBN KpThymdine	HBN KpFudr	HBN KpDéoxyuridine	HBN Kpuridine	HBN Kp5'EU	HBN Kp5'EDU	HBN KpBrivudine	HBN KpAmdU
															Diff (-DMSO, Brut)	846284	144512	176186	-276556	-420427	-339952	998787	5551354	-7864971

## Sheet: corrected
	HEPES	HEPESNPN	HB KpDMSO	HB KpK2	HB KpThymdine	HB KpFudr	HB KpDéoxyuridine	HB Kpuridine	HB Kp5'EU	HB Kp5'EDU	HB KpBrivudine	HB KpAmdU	HBN KpDMSO	HBN KpK2	HBN KpThymdine	HBN KpFudr	HBN KpDéoxyuridine	HBN Kpuridine	HBN Kp5'EU	HBN Kp5'EDU	HBN KpBrivudine	HBN KpAmdU
OD600	0.0684	0.0739	0.2126	0.2106	0.2233	0.2174	0.2289	0.2157	0.2215	0.218	0.2073	0.2398	0.2073	0.2023	0.2164	0.2181	0.2195	0.2136	0.2218	0.2189	0.2448	0.1952
T0	162796	9457251	216543	201579	199952	207231	195809	191022	196101	197696	191862	198089	8106432	8952716	8250944	8282618	7829876	7686005	7766480	9105219	13657786	241461
Corrected	2.38006e+06	1.27974e+08	1.01855e+06	957165	895441	953224	855435	885591	885332	906862	925528	826059	3.91048e+07	4.42547e+07	3.81282e+07	3.79762e+07	3.56714e+07	3.59832e+07	3.50157e+07	4.15953e+07	5.57916e+07	1.23699e+06
Moyenne
Diff.														5.14982e+06	-976627	-1.12859e+06	-3.43342e+06	-3.12166e+06	-4.08914e+06	2.4905e+06	1.66868e+07	-3.78678e+07

## Sheet: OD600
	HEPES	HEPESNPN	HB KpDMSO	HB KpK2	HB KpThymdine	HB KpFudr	HB KpDéoxyuridine	HB Kpuridine	HB Kp5'EU	HB Kp5'EDU	HB KpBrivudine	HB KpAmdU	HBN KpDMSO	HBN KpK2	HBN KpThymdine	HBN KpFudr	HBN KpDéoxyuridine	HBN Kpuridine	HBN Kp5'EU	HBN Kp5'EDU	HBN KpBrivudine	HBN KpAmdU
OD600	0.0684	0.0739	0.2126	0.2106	0.2233	0.2174	0.2289	0.2157	0.2215	0.218	0.2073	0.2398	0.2073	0.2023	0.2164	0.2181	0.2195	0.2136	0.2218	0.2189	0.2448	0.1952

## Sheet: Feuil1
Time	Temperature(¡C)	HEPES	HEPESNPN	HB KpDMSO	HB KpK2	HB KpThymdine	HB KpFudr	HB KpDéoxyuridine	HB Kpuridine	HB Kp5'EU	HB Kp5'EDU	HB KpBrivudine	HB KpAmdU	HBN KpDMSO	HBN KpK2	HBN KpThymdine	HBN KpFudr	HBN KpDéoxyuridine	HBN Kpuridine	HBN Kp5'EU	HBN Kp5'EDU	HBN KpBrivudine	HBN KpAmdU
00:00:00	22	162796	9457251	216543	201579	199952	207231	195809	191022	196101	197696	191862	198089	8106432	8952716	8250944	8282618	7829876	7686005	7766480	9105219	13657786	241461
00:00:30	22	165743	9528194	218605	202187	202303	199303	200052	189577	201528	188953	197016	190592	8118812	9117916	8286644	8175988	7944880	7778896	7772044	8825154	13611551	247101
00:01:02	22	165355	9550115	213531	205554	189525	194950	205282	198948	202021	194922	206150	194298	8144638	8903377	8071672	8267311	7987054	7788556	7817522	9055031	13934984	236683
00:01:33	22	162875	9638149	218701	209555	200419	195240	205666	190160	196540	199280	193651	194947	8137110	9070035	8098924	8178890	8051886	7730298	7794158	9090151	13980773	241089
00:02:04	22	170116	9628131	212690	202291	202908	196319	196829	184592	196356	196847	198606	202149	8178806	9049745	7977246	8197156	8006552	7741224	7787386	8990039	13984275	240403
00:02:35	22	170106	9702373	222318	193727	196122	199526	209744	191955	199277	197792	189075	195512	8245340	9018511	8174478	8303792	7862103	7699334	7773266	9000320	14058549	241739
00:03:06	22	171221	9811002	222763	210035	196250	201244	195622	187908	198125	199109	205799	197343	8345115	9169340	8145630	8347035	7963124	8127354	7872304	9117862	14160546	233558
00:03:37	22	166953	9840284	222982	196544	194204	200890	199028	192699	192510	196180	198123	193793	8304238	9158413	8121168	8383888	8051068	9179160	8070060	9043210	14435799	250833
00:04:08	22	164195	9861066	218645	214690	195424	193660	189518	197385	197379	195995	197855	199465	8253545	9239872	8181971	8338000	8191138	8440869	8096769	9116669	14470716	241916
00:04:39	22	169800	9805309	224983	208253	201603	196945	199666	193917	191257	198601	197177	200071	8343466	9386115	8182398	8417512	8179858	7839660	8160985	9095280	14542351	239084
00:05:10	22	169980	9923306	223163	200828	195332	200994	206205	188977	186099	197539	201111	196160	8337914	9290026	8172060	8440177	8254826	7981292	8131796	9235315	14626564	235867
	Temperature(¡C)	HEPES	HEPESNPN	HB KpDMSO	HB KpK2	HB KpThymdine	HB KpFudr	HB KpDéoxyuridine	HB Kpuridine	HB Kp5'EU	HB Kp5'EDU	HB KpBrivudine	HB KpAmdU	HBN KpDMSO	HBN KpK2	HBN KpThymdine	HBN KpFudr	HBN KpDéoxyuridine	HBN Kpuridine	HBN Kp5'EU	HBN Kp5'EDU	HBN KpBrivudine	HBN KpAmdU
	22	0.0684	0.0739	0.2126	0.2106	0.2233	0.2174	0.2289	0.2157	0.2215	0.218	0.2073	0.2398	0.2073	0.2023	0.2164	0.2181	0.2195	0.2136	0.2218	0.2189	0.2448	0.1952
