# Supplementary material for: 5-ethyl-2’-deoxyuridine fragilizes Klebsiella pneumoniae outer wall and facilitates intracellular killing by phagocytic cells
Source: PLoS One. 2022 Oct 31;17(10):e0269093. doi: 10.1371/journal.pone.0269093 (PMC9621411; doi:10.1371/journal.pone.0269093)
Supplement: S1 Data — (ZIP) [file pone.0269093.s001.zip › Primary/Experimental/Figure 9/B Analogues/Analogues/281119 NPN analogues.xlsx]

## Sheet: 281119 FLuo
	HEPES	HEPESNPN	HB KpDMSO	HB KpK2	HB KpThymdine	HB KpFudr	HB KpDéoxyuridine	HB Kpuridine	HB Kp5'EU	HB Kp5'EDU	HB KpBrivudine	HB KpAmdU	HBN KpDMSO	HBN KpK2	HBN KpThymdine	HBN KpFudr	HBN KpDéoxyuridine	HBN Kpuridine	HBN Kp5'EU	HBN Kp5'EDU	HBN KpBrivudine	HBN KpAmdU	HBN KpDMSO	HBN KpK2	HBN KpThymdine	HBN KpFudr	HBN KpDéoxyuridine	HBN Kpuridine	HBN Kp5'EU	HBN Kp5'EDU	HBN KpBrivudine	HBN KpAmdU
00:00:00	150013	10433963	188125	302253	168866	178132	188963	180388	178381	179193	232616	178605	8221052	9469783	8205154	8189828	8557141	8086717	7817870	7972460	7957657	8309144	8527768	9327711	8017409	7931336	8012524	7846330	8177898	8176716	8145902	8140264
00:00:31	153802	10386434	196874	182534	174639	180771	190589	177794	178422	186705	221025	180556	8207186	9397356	8169208	8057484	8334847	8080106	7917206	7963834	8050535	8164374	8391209	9273080	8024340	7849834	8557078	7876301	8211987	8165051	7996159	8041564
00:01:02	147932	10128205	201034	194582	191916	181409	182885	185924	179076	191945	225370	189107	8279290	9410900	8130533	8021370	8529855	8033788	7896457	7942666	8003477	8100020	8406574	9267405	8023422	7887631	8111778	7883364	8169464	8188400	8048284	8156818
00:01:33	157166	10150974	190116	188370	185140	179725	179651	171592	167078	186868	229822	174066	8250094	9473844	8165578	8021955	8433612	8120942	7968036	8025897	8049554	8098306	8430041	9328853	8118500	7906096	8020097	7930608	8246366	8248087	8021627	8157220
00:02:04	151040	10158468	193228	183844	181996	187772	183240	182075	177638	182881	233047	178654	8283244	9441328	8157824	8077391	8431470	8177377	8072094	8071760	8034750	8143465	8596077	9356564	8132518	7870918	7896958	7961654	8216059	8325362	7987537	8024934
00:02:35	164507	10069017	202196	184431	186559	179340	183243	183961	177811	191309	225247	176625	8309480	9548507	8229659	8122042	8352448	8206104	8053246	8064720	8116595	8197969	8699374	9381572	8179728	7952370	8044470	7988147	8243334	8329984	8089716	8142464
00:03:06	152994	10132707	198203	186488	189616	178100	182882	180840	176013	183057	219507	186555	8285903	9529232	8236016	8102231	8565212	8215994	8094855	8073286	8114790	8194490	8837677	9388682	8147569	7976543	8083400	8010332	8217012	8323718	8118744	8086322
00:03:37	163125	10179066	194249	187684	185004	181690	184556	173873	177087	185844	225094	180192	8330944	9595375	8233716	8263614	8480894	8252626	8147714	8073938	8136124	8231548	8981471	9366539	8161600	7968230	8254814	8055212	8256404	8265459	8040540	8056494
00:04:08	162317	10099081	198370	191213	181353	185482	182812	176048	177555	182489	221910	177204	8351850	9598488	8228162	8213766	8483010	8277430	8070512	8124482	8166888	8318080	8886177	9399835	8199498	7975292	8291816	8095440	8265250	8417716	8102601	8088368
00:04:40	159726	10159503	202270	183632	187135	174974	186996	182326	178138	183884	233108	186054	8395808	9665047	8256882	8164423	8493476	8228677	8108008	8167378	8254457	8292642	8803267	9458709	8257783	8004981	8099146	8047760	8331628	8400212	8155252	8088220
00:05:11	153964	10246985	202073	180636	192808	184225	190663	177546	170812	187766	229623	178392	8484331	9670654	8321276	8193830	8527521	8255420	8079558	8219249	8294862	8266788	8869569	9545669	8267534	8033166	8142952	8089272	8329594	8489578	8158760	8098432
																HBN KpK2	HBN KpThymdine	HBN KpFudr	HBN KpDéoxyuridine	HBN Kpuridine	HBN Kp5'EU	HBN Kp5'EDU	HBN KpBrivudine	HBN KpAmdU
															Diff (-DMSO, Brut)	1248731	-15898	-31224	336089	-134335	-403182	-248592	-263395	88092

## Sheet: corrected
	HEPES	HEPESNPN	HB KpDMSO	HB KpK2	HB KpThymdine	HB KpFudr	HB KpDéoxyuridine	HB Kpuridine	HB Kp5'EU	HB Kp5'EDU	HB KpBrivudine	HB KpAmdU	HBN KpDMSO	HBN KpK2	HBN KpThymdine	HBN KpFudr	HBN KpDéoxyuridine	HBN Kpuridine	HBN Kp5'EU	HBN Kp5'EDU	HBN KpBrivudine	HBN KpAmdU	HBN KpDMSO	HBN KpK2	HBN KpThymdine	HBN KpFudr	HBN KpDéoxyuridine	HBN Kpuridine	HBN Kp5'EU	HBN Kp5'EDU	HBN KpBrivudine	HBN KpAmdU
OD600	0.0626	0.0605	0.2288	0.162	0.2138	0.2145	0.2128	0.2076	0.1911	0.1838	0.1912	0.189	0.2287	0.2002	0.2338	0.2227	0.2294	0.2257	0.2301	0.2066	0.2297	0.2223	0.2238	0.1975	0.2412	0.2315	0.2197	0.2226	0.233	0.213	0.2239	0.2141
T0	150013	10433963	188125	302253	168866	178132	188963	180388	178381	179193	232616	178605	8221052	9469783	8205154	8189828	8557141	8086717	7817870	7972460	7957657	8309144	8527768	9327711	8017409	7931336	8012524	7846330	8177898	8176716	8145902	8140264
Corrected	2.39637e+06	1.72462e+08	822225	1.86576e+06	789832	830452	887984	868921	933443	974935	1.21661e+06	945000	3.59469e+07	4.73016e+07	3.50948e+07	3.67752e+07	3.73023e+07	3.58295e+07	3.3976e+07	3.85889e+07	3.46437e+07	3.73781e+07	3.81044e+07	4.72289e+07	3.32397e+07	3.42606e+07	3.64703e+07	3.52486e+07	3.50983e+07	3.83883e+07	3.63819e+07	3.80209e+07
Moyenne													3.70256e+07	4.72653e+07	3.41672e+07	3.55179e+07	3.68863e+07	3.5539e+07	3.45371e+07	3.84886e+07	3.55128e+07	3.76995e+07
Diff.														1.02396e+07	-2.85843e+06	-1.50775e+06	-139365	-1.48662e+06	-2.48853e+06	1.46295e+06	-1.51286e+06	673809

## Sheet: OD600
	HEPES	HEPESNPN	HB KpDMSO	HB KpK2	HB KpThymdine	HB KpFudr	HB KpDéoxyuridine	HB Kpuridine	HB Kp5'EU	HB Kp5'EDU	HB KpBrivudine	HB KpAmdU	HBN KpDMSO	HBN KpK2	HBN KpThymdine	HBN KpFudr	HBN KpDéoxyuridine	HBN Kpuridine	HBN Kp5'EU	HBN Kp5'EDU	HBN KpBrivudine	HBN KpAmdU	HBN KpDMSO	HBN KpK2	HBN KpThymdine	HBN KpFudr	HBN KpDéoxyuridine	HBN Kpuridine	HBN Kp5'EU	HBN Kp5'EDU	HBN KpBrivudine	HBN KpAmdU
OD600	0.0626	0.0605	0.2288	0.162	0.2138	0.2145	0.2128	0.2076	0.1911	0.1838	0.1912	0.189	0.2287	0.2002	0.2338	0.2227	0.2294	0.2257	0.2301	0.2066	0.2297	0.2223	0.2238	0.1975	0.2412	0.2315	0.2197	0.2226	0.233	0.213	0.2239	0.2141

## Sheet: Feuil1
Time	HEPES	HEPESNPN	HB KpDMSO	HB KpK2	HB KpThymdine	HB KpFudr	HB KpDéoxyuridine	HB Kpuridine	HB Kp5'EU	HB Kp5'EDU	HB KpBrivudine	HB KpAmdU	HBN KpDMSO	HBN KpK2	HBN KpThymdine	HBN KpFudr	HBN KpDéoxyuridine	HBN Kpuridine	HBN Kp5'EU	HBN Kp5'EDU	HBN KpBrivudine	HBN KpAmdU	HBN KpDMSO	HBN KpK2	HBN KpThymdine	HBN KpFudr	HBN KpDéoxyuridine	HBN Kpuridine	HBN Kp5'EU	HBN Kp5'EDU	HBN KpBrivudine	HBN KpAmdU
00:00:00	150013	10433963	188125	302253	168866	178132	188963	180388	178381	179193	232616	178605	8221052	9469783	8205154	8189828	8557141	8086717	7817870	7972460	7957657	8309144	8527768	9327711	8017409	7931336	8012524	7846330	8177898	8176716	8145902	8140264
00:00:30	153802	10386434	196874	182534	174639	180771	190589	177794	178422	186705	221025	180556	8207186	9397356	8169208	8057484	8334847	8080106	7917206	7963834	8050535	8164374	8391209	9273080	8024340	7849834	8557078	7876301	8211987	8165051	7996159	8041564
00:01:01	147932	10128205	201034	194582	191916	181409	182885	185924	179076	191945	225370	189107	8279290	9410900	8130533	8021370	8529855	8033788	7896457	7942666	8003477	8100020	8406574	9267405	8023422	7887631	8111778	7883364	8169464	8188400	8048284	8156818
00:01:33	157166	10150974	190116	188370	185140	179725	179651	171592	167078	186868	229822	174066	8250094	9473844	8165578	8021955	8433612	8120942	7968036	8025897	8049554	8098306	8430041	9328853	8118500	7906096	8020097	7930608	8246366	8248087	8021627	8157220
00:02:04	151040	10158468	193228	183844	181996	187772	183240	182075	177638	182881	233047	178654	8283244	9441328	8157824	8077391	8431470	8177377	8072094	8071760	8034750	8143465	8596077	9356564	8132518	7870918	7896958	7961654	8216059	8325362	7987537	8024934
00:02:35	164507	10069017	202196	184431	186559	179340	183243	183961	177811	191309	225247	176625	8309480	9548507	8229659	8122042	8352448	8206104	8053246	8064720	8116595	8197969	8699374	9381572	8179728	7952370	8044470	7988147	8243334	8329984	8089716	8142464
00:03:06	152994	10132707	198203	186488	189616	178100	182882	180840	176013	183057	219507	186555	8285903	9529232	8236016	8102231	8565212	8215994	8094855	8073286	8114790	8194490	8837677	9388682	8147569	7976543	8083400	8010332	8217012	8323718	8118744	8086322
00:03:37	163125	10179066	194249	187684	185004	181690	184556	173873	177087	185844	225094	180192	8330944	9595375	8233716	8263614	8480894	8252626	8147714	8073938	8136124	8231548	8981471	9366539	8161600	7968230	8254814	8055212	8256404	8265459	8040540	8056494
00:04:08	162317	10099081	198370	191213	181353	185482	182812	176048	177555	182489	221910	177204	8351850	9598488	8228162	8213766	8483010	8277430	8070512	8124482	8166888	8318080	8886177	9399835	8199498	7975292	8291816	8095440	8265250	8417716	8102601	8088368
00:04:39	159726	10159503	202270	183632	187135	174974	186996	182326	178138	183884	233108	186054	8395808	9665047	8256882	8164423	8493476	8228677	8108008	8167378	8254457	8292642	8803267	9458709	8257783	8004981	8099146	8047760	8331628	8400212	8155252	8088220
00:05:10	153964	10246985	202073	180636	192808	184225	190663	177546	170812	187766	229623	178392	8484331	9670654	8321276	8193830	8527521	8255420	8079558	8219249	8294862	8266788	8869569	9545669	8267534	8033166	8142952	8089272	8329594	8489578	8158760	8098432
	A1	A2	B1	B2	B3	B4	B5	B6	B8	B7	B9	B10	C1	C2	C3	C4	C5	C6	C8	C7	C9	C10	D1	D2	D3	D4	D5	D6	D8	D7	D9	D10
	0.0626	0.0605	0.2288	0.162	0.2138	0.2145	0.2128	0.2076	0.1911	0.1838	0.1912	0.189	0.2287	0.2002	0.2338	0.2227	0.2294	0.2257	0.2301	0.2066	0.2297	0.2223	0.2238	0.1975	0.2412	0.2315	0.2197	0.2226	0.233	0.213	0.2239	0.2141
