# Supplementary material for: 5-ethyl-2’-deoxyuridine fragilizes Klebsiella pneumoniae outer wall and facilitates intracellular killing by phagocytic cells
Source: PLoS One. 2022 Oct 31;17(10):e0269093. doi: 10.1371/journal.pone.0269093 (PMC9621411; doi:10.1371/journal.pone.0269093)
Supplement: S1 Data — (ZIP) [file pone.0269093.s001.zip › Primary/Experimental/Figure 9/B Analogues/Analogues/141119 NPN analogues.xlsx]

## Sheet: 141119NPN
Time	HEPES	HEPESNPN	HB KpDMSO	HB KpK2	HB Kp5'EU	HB Kp5'EDU	HB KpDéoxyuridine	HB Kpuridine	HB KpThymdine	HB KpFudr	HB KpBrivudine	HB KpAmdU	HBN KpDMSO	HBN KpK2	HBN Kp5'EU	HBN Kp5'EDU	HBN KpDéoxyuridine	HBN Kpuridine	HBN KpThymdine	HBN KpFudr	HBN KpBrivudine	HBN KpAmdU
00:00:00	167689	10007896	221085	324109	205243	476091	193400	212968	196889	194506	181560	186239	8541708	9310343	7975853	8043731	7937286	8005587	7656614	7799765	7894961	8201536
00:00:31	165462	10024001	214652	322747	202337	475236	197938	208815	195448	189371	186465	182201	8510004	9409782	7905418	8055207	8049264	8026078	7846508	7733236	7909461	8246836
00:01:02	170277	10073846	217319	334549	196714	464152	190834	211541	192259	185373	180978	181009	8563619	9416504	8055746	8058458	7957257	8048214	7841656	7681794	7920556	8295894
00:01:33	167127	10091839	221603	327425	206710	472164	197860	217908	193321	188871	181927	182676	8383238	9423864	8009896	8085862	8026029	8053363	7902634	7774549	7956173	8330244
00:02:04	174289	10048832	233184	331042	196738	465282	187788	206582	178797	189252	190112	179422	8362340	9484936	8033966	8122190	7971446	8030526	7880628	7770542	7983592	8229308
00:02:35	173595	10159996	227230	315957	194546	471395	194274	218904	188534	194341	181093	183568	8463108	9512305	8061540	8122291	7982742	8040558	7912422	7830905	8209443	8335780
00:03:06	166180	10131603	227484	311275	204530	480619	197826	212982	187552	194682	181738	178859	8417492	9474898	8068716	8224313	8068602	8169992	7939628	7807097	8234062	8354274
00:03:37	170026	10142482	217456	326446	202175	470018	185122	206404	191557	189892	183187	182912	8413347	9525176	7973515	8092818	8110084	8141342	7976712	7863926	8261896	8417415
00:04:08	165331	10217828	223165	308950	200226	467828	202668	202842	194514	186194	185530	178713	8473333	9584055	8077270	8203008	8117523	8192110	7989020	7885413	8246694	8478950
00:04:40	167896	10176459	224649	316205	194436	450378	194054	206929	179602	196936	177991	180250	8625535	9536767	8134263	8190434	8109571	8183666	8015178	7921744	8252200	8391936
00:05:11	163775	10236613	228294	303529	205873	472978	193460	210391	189117	184334	170161	179609	8479259	9646519	8143332	8275480	8096412	8213210	8072142	7979839	8332865	8460385
																HBN KpK2	HBN Kp5'EU	HBN Kp5'EDU	HBN KpDéoxyuridine	HBN Kpuridine	HBN KpThymdine	HBN KpFudr	HBN KpBrivudine	HBN KpAmdU
															Diff (-DMSO, Brut)	768635	-565855	-497977	-604422	-536121	-885094	-741943	-646747	-340172

## Sheet: corrected
	HEPES	HEPESNPN	HB KpDMSO	HB KpK2	HB Kp5'EU	HB Kp5'EDU	HB KpDéoxyuridine	HB Kpuridine	HB KpThymdine	HB KpFudr	HB KpBrivudine	HB KpAmdU	HBN KpDMSO	HBN KpK2	HBN Kp5'EU	HBN Kp5'EDU	HBN KpDéoxyuridine	HBN Kpuridine	HBN KpThymdine	HBN KpFudr	HBN KpBrivudine	HBN KpAmdU
OD600	0.0516	0.0704	0.1997	0.211	0.2176	0.1958	0.2027	0.2243	0.217	0.2011	0.2089	0.2069	0.2187	0.2256	0.237	0.2008	0.2201	0.2415	0.2302	0.2119	0.2254	0.2146
T0	167689	10007896	221085	324109	205243	476091	193400	212968	196889	194506	181560	186239	8541708	9310343	7975853	8043731	7937286	8005587	7656614	7799765	7894961	8201536
Corrected	3.24979e+06	1.42158e+08	1.10709e+06	1.53606e+06	943212	2.43152e+06	954119	949478	907323	967210	869124	900140	3.90567e+07	4.12693e+07	3.36534e+07	4.00584e+07	3.60622e+07	3.31494e+07	3.32607e+07	3.68087e+07	3.50264e+07	3.82178e+07
Moyenne
Diff.														2.21252e+06	-5.40335e+06	1.00169e+06	-2.99455e+06	-5.90731e+06	-5.79603e+06	-2.24803e+06	-4.03029e+06	-838953

## Sheet: OD600
	HEPES	HEPESNPN	HB KpDMSO	HB KpK2	HB Kp5'EU	HB Kp5'EDU	HB KpDéoxyuridine	HB Kpuridine	HB KpThymdine	HB KpFudr	HB KpBrivudine	HB KpAmdU	HBN KpDMSO	HBN KpK2	HBN Kp5'EU	HBN Kp5'EDU	HBN KpDéoxyuridine	HBN Kpuridine	HBN KpThymdine	HBN KpFudr	HBN KpBrivudine	HBN KpAmdU
OD600	0.0516	0.0704	0.1997	0.211	0.2176	0.1958	0.2027	0.2243	0.217	0.2011	0.2089	0.2069	0.2187	0.2256	0.237	0.2008	0.2201	0.2415	0.2302	0.2119	0.2254	0.2146

## Sheet: Feuil1
Time	Temperature(¡C)	HEPES	HEPESNPN	HB KpDMSO	HB KpK2	HB Kp5'EU	HB Kp5'EDU	HB KpDéoxyuridine	HB Kpuridine	HB KpThymdine	HB KpFudr	HB KpBrivudine	HB KpAmdU	HBN KpDMSO	HBN KpK2	HBN Kp5'EU	HBN Kp5'EDU	HBN KpDéoxyuridine	HBN Kpuridine	HBN KpThymdine	HBN KpFudr	HBN KpBrivudine	HBN KpAmdU
00:00:00	22.5	167689	10007896	221085	324109	205243	476091	193400	212968	196889	194506	181560	186239	8541708	9310343	7975853	8043731	7937286	8005587	7656614	7799765	7894961	8201536
00:00:30	22.5	165462	10024001	214652	322747	202337	475236	197938	208815	195448	189371	186465	182201	8510004	9409782	7905418	8055207	8049264	8026078	7846508	7733236	7909461	8246836
00:01:02	22.5	170277	10073846	217319	334549	196714	464152	190834	211541	192259	185373	180978	181009	8563619	9416504	8055746	8058458	7957257	8048214	7841656	7681794	7920556	8295894
00:01:33	22.5	167127	10091839	221603	327425	206710	472164	197860	217908	193321	188871	181927	182676	8383238	9423864	8009896	8085862	8026029	8053363	7902634	7774549	7956173	8330244
00:02:04	22.5	174289	10048832	233184	331042	196738	465282	187788	206582	178797	189252	190112	179422	8362340	9484936	8033966	8122190	7971446	8030526	7880628	7770542	7983592	8229308
00:02:35	22.5	173595	10159996	227230	315957	194546	471395	194274	218904	188534	194341	181093	183568	8463108	9512305	8061540	8122291	7982742	8040558	7912422	7830905	8209443	8335780
00:03:06	22.5	166180	10131603	227484	311275	204530	480619	197826	212982	187552	194682	181738	178859	8417492	9474898	8068716	8224313	8068602	8169992	7939628	7807097	8234062	8354274
00:03:37	22.5	170026	10142482	217456	326446	202175	470018	185122	206404	191557	189892	183187	182912	8413347	9525176	7973515	8092818	8110084	8141342	7976712	7863926	8261896	8417415
00:04:08	22.5	165331	10217828	223165	308950	200226	467828	202668	202842	194514	186194	185530	178713	8473333	9584055	8077270	8203008	8117523	8192110	7989020	7885413	8246694	8478950
00:04:39	22.5	167896	10176459	224649	316205	194436	450378	194054	206929	179602	196936	177991	180250	8625535	9536767	8134263	8190434	8109571	8183666	8015178	7921744	8252200	8391936
00:05:10	22.5	163775	10236613	228294	303529	205873	472978	193460	210391	189117	184334	170161	179609	8479259	9646519	8143332	8275480	8096412	8213210	8072142	7979839	8332865	8460385
	Temperature(¡C)	HEPES	HEPESNPN	HB KpDMSO	HB KpK2	HB Kp5'EU	HB Kp5'EDU	HB KpDéoxyuridine	HB Kpuridine	HB KpThymdine	HB KpFudr	HB KpBrivudine	HB KpAmdU	HBN KpDMSO	HBN KpK2	HBN Kp5'EU	HBN Kp5'EDU	HBN KpDéoxyuridine	HBN Kpuridine	HBN KpThymdine	HBN KpFudr	HBN KpBrivudine	HBN KpAmdU
	22.5	0.0516	0.0704	0.1997	0.211	0.2176	0.1958	0.2027	0.2243	0.217	0.2011	0.2089	0.2069	0.2187	0.2256	0.237	0.2008	0.2201	0.2415	0.2302	0.2119	0.2254	0.2146
