# Supplementary material for: 5-ethyl-2’-deoxyuridine fragilizes Klebsiella pneumoniae outer wall and facilitates intracellular killing by phagocytic cells
Source: PLoS One. 2022 Oct 31;17(10):e0269093. doi: 10.1371/journal.pone.0269093 (PMC9621411; doi:10.1371/journal.pone.0269093)
Supplement: S1 Data — (ZIP) [file pone.0269093.s001.zip › Primary/Experimental/Figure 9/C_D Klebsiella strains/121219 bact K2 diff/1rst essai/test.xlsx]

## Sheet: ctrl manip
	C1	D1	E1	F1
Time	HBN Ka DMSO	HBN Ka DMSO	HBN Ka K2	HBN Ka K2
00:00:00	9321318	16847554	9953766	9790999
00:00:30	9275139	16898846	9778928	9620994	Tania + Estelle: 100'000 is the ONE
00:01:02	9483886	17152428	9984734	9708885
00:01:33	9457473	17527818	9964406	9691883
00:02:04	9586046	17126998	9989579	9628853
00:02:35	9467989	17044644	10015178	9770480
00:03:06	9603728	17289086	10132472	9761928
00:03:37	9633017	17270304	10008972	9804313
00:04:08	9647571	17153742	10063646	9840844
00:04:39	9602373	17099264	10056719	9831966
00:05:10	9862011	17253500	10088312	9855968
OD600	HBN Ka DMSO	HBN Ka DMSO	HBN Ka K2	HBN Ka K2
	0.2171	0.1982	0.1535	0.142
	HBN Ka DMSO	HBN Ka DMSO	HBN Ka K2	HBN Ka K2
corrected	4.29356e+07	8.50028e+07	6.48454e+07	6.89507e+07
2ème série
Time	C1	D1
	HBN Ka DMSO	HBN Ka DMSO	puit qui est sale
00:00:00	577149	1692005	cristaux
00:00:30	756635	1660699
00:01:01	959448	1943505
00:01:32	1249689	1871117
00:02:03	1302521	1760998
00:02:34	1302730	1770250
00:03:05	1343345	1475658
00:03:36	1383676	1573272
00:04:07	1413367	2117735
00:04:38	1433256	1844054
00:05:09	1443244	1671869
	C1	D1
OD600	0.027	0.1136
	C1	C1	C1	D1	D1	D1	E1	E1	E1	F1	F1	F1
Time	HBN Ka DMSO	HBN Ka DMSO	HBN Ka DMSO	HBN Ka DMSO	HBN Ka DMSO	HBN Ka DMSO	HBN Ka K2	HBN Ka K2	HBN Ka K2	HBN Ka K2	HBN Ka K2	HBN Ka K2		triplica ok
00:00:00	988421	940650	1040883	1045566	1038564	999408	1766160	1713877	1682084	1028813	1019559	1002677
00:00:30	964353	920454	1002107	1041990	994736	960521	1728254	1718181	1636493	1028444	994600	928170
00:01:01	948165	903693	912216	1033132	971736	936328	1693816	1703606	1648745	1032234	963397	949853
00:01:32	960489	880983	931238	998670	951713	927693	1664580	1691927	1575584	949556	936791	967974
00:02:03	939112	877016	893204	981709	954899	927015	1647586	1653490	1624612	979545	928245	928916
00:02:34	911188	870842	1023540	965500	988479	904788	1658242	1632348	1544711	961637	946392	905211
00:03:05	922663	848130	799107	1009548	968741	904515	1665282	1570587	1567088	948148	967794	927699
00:03:36	901823	810046	813481	989803	944088	1002986	1597690	1581225	1559071	922504	913764	886959
00:04:07	873170	874698	845477	1003920	955851	854588	1644203	1602164	1481134	923411	965736	872952
00:04:38	996953	878197	832866	938956	945505	886196	1571154	1599071	1523414	919286	895934	885953
00:05:09	943386	876867	720854	938296	962862	838773	1616984	1661417	1501644	861685	902920	807797
	A9	B9	C9	A10	B10	C10	D9	E9	F9	D10	E10	F10
	0.0938	0.0881	0.091	0.0962	0.0843	0.0885	0.0888	0.1007	0.0881	0.0858	0.0853	0.0884

## Sheet: corrected
Time	Hepes	HNPN	HB Ka DMSO	HB Kp21 DMSO	HB Kp52145 DMSO	HB luteus DMSO	HB subtilis DMSO	HB Ecoli DMSO	HBPT531 DMSO	HBN Ka DMSO	HBN Kp21 DMSO	HBN Kp52145 DMSO	HBN luteus DMSO	HBN subtilis DMSO	HBN Ecoli DMSO	HBNPT531 DMSO	HBN Ka DMSO	HBN Kp21 DMSO	HBN Kp52145 DMSO	HBN luteus DMSO	HBN subtilis DMSO	HBN Ecoli DMSO	HBNPT531 DMSO	HBN Ka K2	HBN Kp21 K2	HBN Kp52145 K2	HBN luteus K2	HBN subtilis K2	HBN Ecoli K2	HBNPT531 K2	HBN Ka K2	HBN Kp21 K2	HBN Kp52145 K2	HBN luteus K2	HBN subtilis K2	HBN Ecoli K2	HBNPT531 K2	Temperature(¡C)
00:00:00	174229	9372733	218731	211003	257564	204081	210174	215694	270513	9321318	7058354	11163455	7748139	10300610	12278730	9414733	16847554	7392241	11680160	8108528	10567767	12342842	9428316	9953766	7444700	12839929	8975981	11184645	12188263	8080304	9790999	7498270	13127535	9039458	11152221	12227651	8035342	22
00:00:30	176474	9298428	227792	209619	249938	208714	201885	214325	254877	9275139	7000841	11405779	7788326	10275287	12385293	9800251	16898846	7463948	11951570	8068958	10524910	12434210	9889965	9778928	7747026	12933885	8938510	11176262	12311061	8157646	9620994	7596802	13078883	9113814	11101431	12395237	8139994	22
00:01:02	171388	9336059	223829	198339	252377	209868	212895	226345	339127	9483886	7017169	11418513	7808050	10291718	12446403	10096392	17152428	7490087	11961609	8145233	10559058	12473128	10100375	9984734	7936003	12856715	8981748	11167440	12395615	8198961	9708885	7576973	13055844	9189498	11107047	12329740	8231372	22
00:01:33	165709	9317087	221105	214097	240736	213635	214515	215415	269308	9457473	6948218	11487766	7859334	10364956	12468079	10055715	17527818	7425904	11870127	8138602	10538584	12438517	9923190	9964406	7939627	12932802	8949947	11319839	12365897	8209684	9691883	7596978	13123294	9181858	11080710	12361322	8244401	22
00:02:04	171504	9238596	221020	203804	256430	207203	209794	210503	314117	9586046	6915802	11453551	7854288	10331359	12453916	10006882	17126998	7454740	11899228	8188800	10537871	12471563	9890466	9989579	7739592	13026773	9074292	11251961	12439440	8190424	9628853	7610961	13144462	9164136	11089143	12464555	8261404	22
00:02:35	167445	9440911	227724	209383	255826	208545	213378	219487	285657	9467989	7004560	11467969	7822010	10354045	12505270	10008128	17044644	7410095	11974777	8199626	10556579	12507766	9968312	10015178	7698716	12960647	8943630	11255905	12438305	8308033	9770480	7562440	13254477	9151020	11196150	12486427	8342410	22
00:03:06	177629	9295876	222335	206056	254113	207499	210503	215872	288070	9603728	6941627	11490643	7853392	10369887	12561560	10042188	17289086	7417372	12026817	8208908	10550131	12587966	9909886	10132472	7672412	13055853	9069908	11198672	12526911	8331486	9761928	7542540	13381819	9156034	11217394	12521525	8341156	22
00:03:37	171289	9363694	222009	213779	249570	217504	204784	219030	265575	9633017	6932348	11476916	7826768	10357132	12581181	10065816	17270304	7446298	12046435	8246744	10581488	12598866	10059243	10008972	7699874	13139215	9137236	11319227	12569729	8303327	9804313	7623186	13347767	9244379	11210663	12546582	8405448	22
00:04:08	170900	9355512	224345	216096	246027	217249	205406	216884	279334	9647571	6974074	11473029	7837370	10363401	12581101	10102953	17153742	7413936	12033556	8215994	10534020	12573710	10014859	10063646	7660492	13055585	8987410	11294964	12616135	8313505	9840844	7565898	13316850	9301851	11212805	12554746	8406920	22
00:04:39	167503	9298553	217837	200728	247483	204581	213979	218577	299245	9602373	6945275	11515249	7826566	10508627	12615415	10008140	17099264	7457322	11979570	8301437	10680542	12549662	10081746	10056719	7686552	13042843	9014964	11314943	12672479	8404434	9831966	7588202	13328819	9155936	11203008	12610064	8422226	22
00:05:10	172760	9374596	225383	206317	255957	211877	206492	214096	291293	9862011	6888270	11496860	8061710	10434759	12679002	10060400	17253500	7437800	12134099	8323156	10662604	12657422	10121450	10088312	7640624	13152879	9024900	11350558	12844666	8366362	9855968	7579345	13399692	9214933	11252989	12704027	8405742	22
OD600	Hepes	HNPN	HB Ka DMSO	HB Kp21 DMSO	HB Kp52145 DMSO	HB luteus DMSO	HB subtilis DMSO	HB Ecoli DMSO	HBPT531 DMSO	HBN Ka DMSO	HBN Kp21 DMSO	HBN Kp52145 DMSO	HBN luteus DMSO	HBN subtilis DMSO	HBN Ecoli DMSO	HBNPT531 DMSO	HBN Ka DMSO	HBN Kp21 DMSO	HBN Kp52145 DMSO	HBN luteus DMSO	HBN subtilis DMSO	HBN Ecoli DMSO	HBNPT531 DMSO	HBN Ka K2	HBN Kp21 K2	HBN Kp52145 K2	HBN luteus K2	HBN subtilis K2	HBN Ecoli K2	HBNPT531 K2	HBN Ka K2	HBN Kp21 K2	HBN Kp52145 K2	HBN luteus K2	HBN subtilis K2	HBN Ecoli K2	HBNPT531 K2	Temperature(¡C)
	0.0616	0.0757	0.1773	0.2494	0.1855	0.1906	0.1875	0.2092	0.2357	0.2171	0.2699	0.1996	0.1889	0.2024	0.2264	0.2505	0.1982	0.2357	0.2003	0.1575	0.1907	0.2052	0.2316	0.1535	0.2397	0.1575	0.1107	0.1687	0.2153	0.2615	0.142	0.2361	0.1593	0.1066	0.1684	0.2137	0.2599	22
	Hepes	HNPN	HB Ka DMSO	HB Kp21 DMSO	HB Kp52145 DMSO	HB luteus DMSO	HB subtilis DMSO	HB Ecoli DMSO	HBPT531 DMSO	HBN Ka DMSO	HBN Kp21 DMSO	HBN Kp52145 DMSO	HBN luteus DMSO	HBN subtilis DMSO	HBN Ecoli DMSO	HBNPT531 DMSO	HBN Ka DMSO	HBN Kp21 DMSO	HBN Kp52145 DMSO	HBN luteus DMSO	HBN subtilis DMSO	HBN Ecoli DMSO	HBNPT531 DMSO	HBN Ka K2	HBN Kp21 K2	HBN Kp52145 K2	HBN luteus K2	HBN subtilis K2	HBN Ecoli K2	HBNPT531 K2	HBN Ka K2	HBN Kp21 K2	HBN Kp52145 K2	HBN luteus K2	HBN subtilis K2	HBN Ecoli K2	HBNPT531 K2
corrected	2.82839e+06	1.23814e+08	1.23368e+06	846043	1.38849e+06	1.07073e+06	1120928	1.03104e+06	1.1477e+06	4.29356e+07	2.61517e+07	5.59291e+07	4.10171e+07	5.08923e+07	5.42347e+07	3.75838e+07	8.50028e+07	3.13629e+07	5.83133e+07	5.14827e+07	5.54157e+07	6.01503e+07	4.07095e+07	6.48454e+07	3.10584e+07	8.15234e+07	8.10838e+07	6.6299e+07	5.66106e+07	3.08998e+07	6.89507e+07	3.17589e+07	8.24076e+07	8.47979e+07	6.62246e+07	5.72188e+07	3.09171e+07
																								HBN Ka	HBN Kp21	HBN Kp52145	HBN luteus	HBN subtilis	HBN Ecoli	HBNPT531
																								HBN Ka DMSO	HBN Kp21 DMSO	HBN Kp52145 DMSO	HBN luteus DMSO	HBN subtilis DMSO	HBN Ecoli DMSO	HBNPT531 DMSO	HBN Ka K2	HBN Kp21 K2	HBN Kp52145 K2	HBN luteus K2	HBN subtilis K2	HBN Ecoli K2	HBNPT531 K2
																							Mean	6.39692e+07	2.87573e+07	5.71212e+07	4.62499e+07	5.3154e+07	5.71925e+07	3.91466e+07	6.6898e+07	3.14086e+07	8.19655e+07	8.29409e+07	6.62618e+07	5.69147e+07	3.09084e+07
																							adjustedDMSO								2.92884e+06	2.65131e+06	2.48443e+07	3.66909e+07	1.31078e+07	-277801	-8.23818e+06
																						duplica n°1	HBN Ka DMSO	HBN Kp21 DMSO	HBN Kp52145 DMSO	HBN luteus DMSO	HBN subtilis DMSO	HBN Ecoli DMSO	HBNPT531 DMSO	HBN Ka K2	HBN Kp21 K2	HBN Kp52145 K2	HBN luteus K2	HBN subtilis K2	HBN Ecoli K2	HBNPT531 K2
																						Corrected	4.29356e+07	2.61517e+07	5.59291e+07	4.10171e+07	5.08923e+07	5.42347e+07	3.75838e+07	6.48454e+07	3.10584e+07	8.15234e+07	8.10838e+07	6.6299e+07	5.66106e+07	3.08998e+07
																						adjusted for dMSO								2.19098e+07	4.90667e+06	2.55942e+07	4.00667e+07	1.54067e+07	2.37593e+06	-6.68394e+06

## Sheet: duplica check
Time	Temperature(¡C)	Hepes	HNPN	HB Ka DMSO	HB Kp21 DMSO	HB Kp52145 DMSO	HB luteus DMSO	HB subtilis DMSO	HB Ecoli DMSO	HBPT531 DMSO	HBN Ka DMSO	HBN Kp21 DMSO	HBN Kp52145 DMSO	HBN luteus DMSO	HBN subtilis DMSO	HBN Ecoli DMSO	HBNPT531 DMSO	HBN Ka DMSO	HBN Kp21 DMSO	HBN Kp52145 DMSO	HBN luteus DMSO	HBN subtilis DMSO	HBN Ecoli DMSO	HBNPT531 DMSO	HBN Ka K2	HBN Kp21 K2	HBN Kp52145 K2	HBN luteus K2	HBN subtilis K2	HBN Ecoli K2	HBNPT531 K2	HBN Ka K2	HBN Kp21 K2	HBN Kp52145 K2	HBN luteus K2	HBN subtilis K2	HBN Ecoli K2	HBNPT531 K2
00:00:00	22	174229	9372733	218731	211003	257564	204081	210174	215694	270513	9321318	7058354	11163455	7748139	10300610	12278730	9414733	16847554	7392241	11680160	8108528	10567767	12342842	9428316	9953766	7444700	12839929	8975981	11184645	12188263	8080304	9790999	7498270	13127535	9039458	11152221	12227651	8035342
00:00:30	22	176474	9298428	227792	209619	249938	208714	201885	214325	254877	9275139	7000841	11405779	7788326	10275287	12385293	9800251	16898846	7463948	11951570	8068958	10524910	12434210	9889965	9778928	7747026	12933885	8938510	11176262	12311061	8157646	9620994	7596802	13078883	9113814	11101431	12395237	8139994
00:01:02	22	171388	9336059	223829	198339	252377	209868	212895	226345	339127	9483886	7017169	11418513	7808050	10291718	12446403	10096392	17152428	7490087	11961609	8145233	10559058	12473128	10100375	9984734	7936003	12856715	8981748	11167440	12395615	8198961	9708885	7576973	13055844	9189498	11107047	12329740	8231372
00:01:33	22	165709	9317087	221105	214097	240736	213635	214515	215415	269308	9457473	6948218	11487766	7859334	10364956	12468079	10055715	17527818	7425904	11870127	8138602	10538584	12438517	9923190	9964406	7939627	12932802	8949947	11319839	12365897	8209684	9691883	7596978	13123294	9181858	11080710	12361322	8244401
00:02:04	22	171504	9238596	221020	203804	256430	207203	209794	210503	314117	9586046	6915802	11453551	7854288	10331359	12453916	10006882	17126998	7454740	11899228	8188800	10537871	12471563	9890466	9989579	7739592	13026773	9074292	11251961	12439440	8190424	9628853	7610961	13144462	9164136	11089143	12464555	8261404
00:02:35	22	167445	9440911	227724	209383	255826	208545	213378	219487	285657	9467989	7004560	11467969	7822010	10354045	12505270	10008128	17044644	7410095	11974777	8199626	10556579	12507766	9968312	10015178	7698716	12960647	8943630	11255905	12438305	8308033	9770480	7562440	13254477	9151020	11196150	12486427	8342410
00:03:06	22	177629	9295876	222335	206056	254113	207499	210503	215872	288070	9603728	6941627	11490643	7853392	10369887	12561560	10042188	17289086	7417372	12026817	8208908	10550131	12587966	9909886	10132472	7672412	13055853	9069908	11198672	12526911	8331486	9761928	7542540	13381819	9156034	11217394	12521525	8341156
00:03:37	22	171289	9363694	222009	213779	249570	217504	204784	219030	265575	9633017	6932348	11476916	7826768	10357132	12581181	10065816	17270304	7446298	12046435	8246744	10581488	12598866	10059243	10008972	7699874	13139215	9137236	11319227	12569729	8303327	9804313	7623186	13347767	9244379	11210663	12546582	8405448
00:04:08	22	170900	9355512	224345	216096	246027	217249	205406	216884	279334	9647571	6974074	11473029	7837370	10363401	12581101	10102953	17153742	7413936	12033556	8215994	10534020	12573710	10014859	10063646	7660492	13055585	8987410	11294964	12616135	8313505	9840844	7565898	13316850	9301851	11212805	12554746	8406920
00:04:39	22	167503	9298553	217837	200728	247483	204581	213979	218577	299245	9602373	6945275	11515249	7826566	10508627	12615415	10008140	17099264	7457322	11979570	8301437	10680542	12549662	10081746	10056719	7686552	13042843	9014964	11314943	12672479	8404434	9831966	7588202	13328819	9155936	11203008	12610064	8422226
00:05:10	22	172760	9374596	225383	206317	255957	211877	206492	214096	291293	9862011	6888270	11496860	8061710	10434759	12679002	10060400	17253500	7437800	12134099	8323156	10662604	12657422	10121450	10088312	7640624	13152879	9024900	11350558	12844666	8366362	9855968	7579345	13399692	9214933	11252989	12704027	8405742
OD600	Temperature(¡C)	Hepes	HNPN	HB Ka DMSO	HB Kp21 DMSO	HB Kp52145 DMSO	HB luteus DMSO	HB subtilis DMSO	HB Ecoli DMSO	HBPT531 DMSO	HBN Ka DMSO	HBN Kp21 DMSO	HBN Kp52145 DMSO	HBN luteus DMSO	HBN subtilis DMSO	HBN Ecoli DMSO	HBNPT531 DMSO	HBN Ka DMSO	HBN Kp21 DMSO	HBN Kp52145 DMSO	HBN luteus DMSO	HBN subtilis DMSO	HBN Ecoli DMSO	HBNPT531 DMSO	HBN Ka K2	HBN Kp21 K2	HBN Kp52145 K2	HBN luteus K2	HBN subtilis K2	HBN Ecoli K2	HBNPT531 K2	HBN Ka K2	HBN Kp21 K2	HBN Kp52145 K2	HBN luteus K2	HBN subtilis K2	HBN Ecoli K2	HBNPT531 K2
	22	0.0616	0.0757	0.1773	0.2494	0.1855	0.1906	0.1875	0.2092	0.2357	0.2171	0.2699	0.1996	0.1889	0.2024	0.2264	0.2505	0.1982	0.2357	0.2003	0.1575	0.1907	0.2052	0.2316	0.1535	0.2397	0.1575	0.1107	0.1687	0.2153	0.2615	0.142	0.2361	0.1593	0.1066	0.1684	0.2137	0.2599
		Prendre valeur du premier duplica
